# Supplementary material for: Gut colonisation with multidrug-resistant Klebsiella pneumoniae worsens Pseudomonas aeruginosa lung infection
Source: Nat Commun. 2023 Jan 5;14:78. doi: 10.1038/s41467-022-35767-4 (PMC9816093; doi:10.1038/s41467-022-35767-4)
Supplement: Supplementary file 3 — Supplementary Table 1 [file 41467_2022_35767_MOESM3_ESM.xlsx]

## Sheet: CPE vs Control
Supplementary Table 1. Differential abundance testing at the family level (DESeq2 with Benjamini-Hochberg False Discovery Rate) from Figure 1. Results are filtered based on FDR < 0.05.
No statistically significant difference

## Sheet: Clinda vs Control
Supplementary Table 1. Differential abundance testing at the family level (DESeq2 with Benjamini-Hochberg False Discovery Rate) from Figure 1. Results are filtered based on FDR < 0.05.
Kingdom	Phylum	Class	Order	Family	baseMean	log2FoldChange	lfcSE	stat	pvalue	padj
Bacteria	Bacteroidota	Bacteroidia	Bacteroidales	Tannerellaceae	2259.23	4.89367	0.77775	6.29209	3.13216e-10	1.46168e-09
Bacteria	Bacteroidota	Bacteroidia	Bacteroidales	Marinifilaceae	1686.72	-14.4709	1.04642	-13.8289	1.70549e-43	2.38769e-42
Bacteria	Bacteroidota	Bacteroidia	Bacteroidales	Prevotellaceae	623.61	-11.8417	1.1491	-10.3052	6.67605e-25	6.23098e-24
Bacteria	Bacteroidota	Bacteroidia	Bacteroidales	Bacteroidaceae	511.118	-9.04005	0.638094	-14.1673	1.46073e-45	4.09005e-44
Bacteria	Proteobacteria	Gammaproteobacteria	Enterobacterales	Enterobacteriaceae	473.853	8.87684	1.81975	4.87807	1.07131e-06	4.28525e-06
Bacteria	Cyanobacteria	Vampirivibrionia	Gastranaerophilales	Gastranaerophilales	41.2051	-9.1129	1.19857	-7.60316	2.88984e-14	1.61831e-13
Bacteria	Proteobacteria	Alphaproteobacteria	Rhodospirillales	uncultured	29.7853	-8.64205	1.08973	-7.93044	2.18373e-15	1.52861e-14
Bacteria	Firmicutes	Clostridia	Christensenellales	Christensenellaceae	2.0821	-4.7987	1.35233	-3.54846	0.000387488	0.00135621
Bacteria	Firmicutes	Clostridia	Oscillospirales	UCG-010	1.48558	-4.31633	1.76759	-2.44192	0.0146094	0.0454513

## Sheet: CPEClinda vs Control
Supplementary Table 1. Differential abundance testing at the family level (DESeq2 with Benjamini-Hochberg False Discovery Rate) from Figure 1. Results are filtered based on FDR < 0.05.
Kingdom	Phylum	Class	Order	Family	baseMean	log2FoldChange	lfcSE	stat	pvalue	padj
Bacteria	Bacteroidota	Bacteroidia	Bacteroidales	Muribaculaceae	6920.59	-11.6195	0.73991	-15.7039	1.42185e-55	3.83899e-54
Bacteria	Bacteroidota	Bacteroidia	Bacteroidales	Rikenellaceae	3252.16	-15.7149	1.02458	-15.3379	4.26844e-53	3.84159e-52
Bacteria	Bacteroidota	Bacteroidia	Bacteroidales	Marinifilaceae	3247.98	-15.7148	1.0088	-15.5776	1.03336e-54	1.39503e-53
Bacteria	Bacteroidota	Bacteroidia	Bacteroidales	Tannerellaceae	2544.63	4.02445	0.664766	6.05393	1.4135e-09	2.24498e-09
Bacteria	Verrucomicrobiota	Verrucomicrobiae	Verrucomicrobiales	Akkermansiaceae	1780.97	2.33747	0.557362	4.1938	2.74315e-05	3.70325e-05
Bacteria	Firmicutes	Clostridia	Lachnospirales	Lachnospiraceae	1736.21	-1.70953	0.555436	-3.07782	0.00208524	0.0023459
Bacteria	Proteobacteria	Gammaproteobacteria	Enterobacterales	Enterobacteriaceae	1477.15	9.54164	0.698147	13.6671	1.59655e-42	1.07767e-41
Bacteria	Bacteroidota	Bacteroidia	Bacteroidales	Prevotellaceae	1178.96	-14.2476	1.05448	-13.5115	1.3377e-41	7.22357e-41
Bacteria	Bacteroidota	Bacteroidia	Bacteroidales	Bacteroidaceae	990.595	-8.29202	0.738176	-11.2331	2.80413e-29	1.08159e-28
Bacteria	Firmicutes	Clostridia	Oscillospirales	Oscillospiraceae	422.355	-12.7623	1.10408	-11.5592	6.63448e-31	2.98551e-30
Bacteria	Proteobacteria	Gammaproteobacteria	Burkholderiales	Sutterellaceae	249.637	1.70561	0.514271	3.31655	0.000911366	0.00106986
Bacteria	Firmicutes	Bacilli	Erysipelotrichales	Erysipelotrichaceae	215.704	-11.7896	1.13458	-10.3911	2.72056e-25	9.18188e-25
Bacteria	Firmicutes	Clostridia	Clostridia_vadinBB60_group	Clostridia_vadinBB60_group	140.514	-11.1754	1.10223	-10.1389	3.7108e-24	1.11324e-23
Bacteria	Firmicutes	Clostridia	Clostridia_UCG-014	Clostridia_UCG-014	134.733	-11.1127	1.11891	-9.93175	3.02881e-23	8.17778e-23
Bacteria	Firmicutes	Clostridia	Oscillospirales	Ruminococcaceae	134.244	-8.12921	1.12925	-7.1988	6.0745e-13	1.17151e-12
Bacteria	Firmicutes	Bacilli	Lactobacillales	Lactobacillaceae	113.274	-3.32929	0.631123	-5.27519	1.32621e-07	1.98932e-07
Bacteria	Cyanobacteria	Vampirivibrionia	Gastranaerophilales	Gastranaerophilales	77.0383	-10.3086	1.07917	-9.5523	1.26852e-21	3.11364e-21
Bacteria	Proteobacteria	Alphaproteobacteria	Rhodospirillales	uncultured	57.4429	-9.88685	1.04839	-9.43049	4.08171e-21	9.18384e-21
Bacteria	Firmicutes	Bacilli	RF39	RF39	35.3689	-9.17911	1.13567	-8.08255	6.34284e-16	1.31736e-15
Bacteria	Firmicutes	Clostridia	Oscillospirales	Butyricicoccaceae	12.8724	-7.72181	1.26125	-6.12235	9.22035e-10	1.55593e-09
Bacteria	Firmicutes	Clostridia	Peptococcales	Peptococcaceae	11.7423	-7.59776	1.21899	-6.23282	4.5812e-10	8.24616e-10
Bacteria	Firmicutes	Clostridia	Oscillospirales	[Eubacterium]_coprostanoligenes_group	4.8321	-6.28877	1.54497	-4.07049	4.6915e-05	6.03193e-05
Bacteria	Firmicutes	Clostridia	Christensenellales	Christensenellaceae	3.99079	-6.01634	1.37964	-4.36081	1.29584e-05	1.84147e-05
Bacteria	Firmicutes	Clostridia	Oscillospirales	UCG-010	3.00178	-5.58279	1.64587	-3.392	0.000693851	0.000851544
Bacteria	Firmicutes	Clostridia	Peptostreptococcales-Tissierellales	Anaerovoracaceae	2.94335	-5.5659	1.85651	-2.99805	0.00271715	0.00293452
Bacteria	Actinobacteriota	Coriobacteriia	Coriobacteriales	Eggerthellaceae	2.02163	-5.03204	1.98913	-2.52977	0.0114138	0.0118528

## Sheet: Clinda vs CPE
Supplementary Table 1. Differential abundance testing at the family level (DESeq2 with Benjamini-Hochberg False Discovery Rate) from Figure 1. Results are filtered based on FDR < 0.05.
Kingdom	Phylum	Class	Order	Family	baseMean	log2FoldChange	lfcSE	stat	pvalue	padj
Bacteria	Bacteroidota	Bacteroidia	Bacteroidales	Marinifilaceae	2110.91	-15.001	1.28313	-11.6909	1.41796e-31	4.25387e-30
Bacteria	Bacteroidota	Bacteroidia	Bacteroidales	Tannerellaceae	1925.77	4.37526	0.878942	4.97787	6.42866e-07	3.21433e-06
Bacteria	Proteobacteria	Gammaproteobacteria	Enterobacterales	Enterobacteriaceae	505.786	8.77048	1.82266	4.81191	1.49494e-06	6.40689e-06
Bacteria	Bacteroidota	Bacteroidia	Bacteroidales	Bacteroidaceae	427.721	-9.00547	0.933564	-9.64634	5.09428e-22	7.64142e-21
Bacteria	Bacteroidota	Bacteroidia	Bacteroidales	Prevotellaceae	276.4	-10.8636	1.33921	-8.11193	4.98213e-16	4.98213e-15
Bacteria	Cyanobacteria	Vampirivibrionia	Gastranaerophilales	Gastranaerophilales	78.0443	-10.2438	1.464	-6.99715	2.61221e-12	1.95916e-11
Bacteria	Proteobacteria	Alphaproteobacteria	Rhodospirillales	uncultured	51.0082	-9.63082	1.71247	-5.62395	1.86643e-08	1.11985e-07

## Sheet: CPEClinda vs CPE
Supplementary Table 1. Differential abundance testing at the family level (DESeq2 with Benjamini-Hochberg False Discovery Rate) from Figure 1. Results are filtered based on FDR < 0.05.
Kingdom	Phylum	Class	Order	Family	baseMean	log2FoldChange	lfcSE	stat	pvalue	padj
Bacteria	Bacteroidota	Bacteroidia	Bacteroidales	Muribaculaceae	4678.54	-10.936	0.872653	-12.5319	4.99494e-36	3.74621e-35
Bacteria	Bacteroidota	Bacteroidia	Bacteroidales	Rikenellaceae	3470.47	-15.6867	1.13165	-13.8618	1.07967e-43	1.6195e-42
Bacteria	Bacteroidota	Bacteroidia	Bacteroidales	Marinifilaceae	3174.8	-15.5634	1.08784	-14.3068	1.98565e-46	5.95696e-45
Bacteria	Bacteroidota	Bacteroidia	Bacteroidales	Tannerellaceae	2697.68	4.16448	0.757581	5.49707	3.86149e-08	6.43582e-08
Bacteria	Firmicutes	Clostridia	Lachnospirales	Lachnospiraceae	2625.04	-2.32167	0.538231	-4.31353	1.60669e-05	2.29527e-05
Bacteria	Verrucomicrobiota	Verrucomicrobiae	Verrucomicrobiales	Akkermansiaceae	1797.89	3.20914	0.60814	5.27697	1.31335e-07	2.07371e-07
Bacteria	Proteobacteria	Gammaproteobacteria	Enterobacterales	Enterobacteriaceae	1602.66	9.84347	0.750358	13.1184	2.58428e-39	2.58428e-38
Bacteria	Bacteroidota	Bacteroidia	Bacteroidales	Bacteroidaceae	708.602	-7.69877	0.907517	-8.48334	2.18821e-17	7.29404e-17
Bacteria	Firmicutes	Clostridia	Oscillospirales	Oscillospiraceae	485.006	-12.8586	1.04559	-12.298	9.28337e-35	5.57002e-34
Bacteria	Bacteroidota	Bacteroidia	Bacteroidales	Prevotellaceae	444.304	-12.7138	1.1944	-10.6445	1.84963e-26	9.24815e-26
Bacteria	Proteobacteria	Gammaproteobacteria	Burkholderiales	Sutterellaceae	245.686	2.4684	0.497738	4.95924	7.07695e-07	1.06154e-06
Bacteria	Desulfobacterota	Desulfovibrionia	Desulfovibrionales	Desulfovibrionaceae	171.853	-3.18177	1.5525	-2.04945	0.0404179	0.0466361
Bacteria	Firmicutes	Bacilli	Lactobacillales	Lactobacillaceae	169.093	-3.82822	0.647623	-5.9112	3.39636e-09	5.99357e-09
Bacteria	Firmicutes	Clostridia	Oscillospirales	Ruminococcaceae	133.781	-7.99041	1.15608	-6.91167	4.78969e-12	1.02636e-11
Bacteria	Firmicutes	Clostridia	Clostridia_UCG-014	Clostridia_UCG-014	132.281	-10.9389	1.50722	-7.25767	3.93828e-13	9.84571e-13
Bacteria	Cyanobacteria	Vampirivibrionia	Gastranaerophilales	Gastranaerophilales	128.154	-10.9105	1.28948	-8.46111	2.64839e-17	7.94517e-17
Bacteria	Firmicutes	Clostridia	Clostridia_vadinBB60_group	Clostridia_vadinBB60_group	125.106	-10.8959	1.1079	-9.83474	7.97748e-23	3.41892e-22
Bacteria	Proteobacteria	Alphaproteobacteria	Rhodospirillales	uncultured	83.2784	-10.2718	1.49775	-6.85818	6.97412e-12	1.39482e-11
Bacteria	Firmicutes	Bacilli	Erysipelotrichales	Erysipelotrichaceae	69.7793	-10.0535	1.11561	-9.01172	2.02842e-19	7.60658e-19
Bacteria	Firmicutes	Bacilli	RF39	RF39	27.2049	-8.68013	1.24534	-6.97009	3.16744e-12	7.30948e-12
Bacteria	Firmicutes	Clostridia	Oscillospirales	Butyricicoccaceae	19.2367	-8.20294	1.10437	-7.42771	1.10493e-13	3.01344e-13
Bacteria	Firmicutes	Clostridia	Peptococcales	Peptococcaceae	10.3802	-7.3095	1.22078	-5.98757	2.13002e-09	3.99379e-09
Bacteria	Firmicutes	Clostridia	Oscillospirales	[Eubacterium]_coprostanoligenes_group	4.44158	-6.04934	1.53308	-3.94588	7.95076e-05	0.000108419
Bacteria	Firmicutes	Clostridia	Peptostreptococcales-Tissierellales	Anaerovoracaceae	3.76275	-5.81032	1.64018	-3.5425	0.00039636	0.000516991
Bacteria	Firmicutes	Clostridia	Oscillospirales	UCG-010	2.46413	-5.17509	1.97926	-2.61467	0.00893142	0.0111643
Bacteria	Actinobacteriota	Coriobacteriia	Coriobacteriales	Eggerthellaceae	1.77375	-4.72023	2.04486	-2.30833	0.0209806	0.0251767

## Sheet: CPEClinda vs Clinda
Supplementary Table 1. Differential abundance testing at the family level (DESeq2 with Benjamini-Hochberg False Discovery Rate) from Figure 1. Results are filtered based on FDR < 0.05.
Kingdom	Phylum	Class	Order	Family	baseMean	log2FoldChange	lfcSE	stat	pvalue	padj
Bacteria	Firmicutes	Clostridia	Lachnospirales	Lachnospiraceae	7606.7	-4.33341	1.70906	-2.53556	0.0112269	0.0234744
Bacteria	Bacteroidota	Bacteroidia	Bacteroidales	Muribaculaceae	3677.43	-10.9048	1.67158	-6.52369	6.85992e-11	2.62964e-10
Bacteria	Bacteroidota	Bacteroidia	Bacteroidales	Rikenellaceae	1700.14	-29.7296	2.98658	-9.95441	2.41244e-23	5.54861e-22
Bacteria	Firmicutes	Clostridia	Oscillospirales	Oscillospiraceae	1046.05	-29.0449	3.02626	-9.59761	8.18171e-22	9.40896e-21
Bacteria	Firmicutes	Clostridia	Clostridia_vadinBB60_group	Clostridia_vadinBB60_group	767.873	-28.6372	3.02629	-9.46279	2.9982e-21	2.29862e-20
Bacteria	Firmicutes	Clostridia	Oscillospirales	Ruminococcaceae	418.574	-9.80525	2.78399	-3.52201	0.000428282	0.00140721
Bacteria	Firmicutes	Bacilli	Erysipelotrichales	Erysipelotrichaceae	86.5826	-25.6441	3.02708	-8.47157	2.42111e-17	1.39214e-16
Bacteria	Firmicutes	Clostridia	Peptococcales	Peptococcaceae	30.2158	-9.30067	2.97053	-3.13098	0.00174223	0.00500893
Bacteria	Firmicutes	Clostridia	Oscillospirales	Butyricicoccaceae	27.7848	-24.0447	3.02895	-7.93828	2.04997e-15	9.42987e-15
Bacteria	Firmicutes	Clostridia	Clostridia_UCG-014	Clostridia_UCG-014	24.8011	-9.0159	2.96192	-3.04393	0.00233508	0.00596744
Bacteria	Firmicutes	Bacilli	RF39	RF39	9.03808	-7.54588	2.92203	-2.58241	0.00981131	0.022566
Bacteria	Actinobacteriota	Coriobacteriia	Coriobacteriales	Eggerthellaceae	7.13558	-7.20083	2.9191	-2.46679	0.0136328	0.0241196
Bacteria	Firmicutes	Clostridia	Peptostreptococcales-Tissierellales	Anaerovoracaceae	7.13558	-7.20083	2.9191	-2.46679	0.0136328	0.0241196
