# Supplementary material for: Gut colonisation with multidrug-resistant Klebsiella pneumoniae worsens Pseudomonas aeruginosa lung infection
Source: Nat Commun. 2023 Jan 5;14:78. doi: 10.1038/s41467-022-35767-4 (PMC9816093; doi:10.1038/s41467-022-35767-4)
Supplement: Supplementary file 4 — Supplementary Table 2 [file 41467_2022_35767_MOESM4_ESM.xlsx]

## Sheet: CPE vs Control
Supplementary Table 2. Differential abundance testing at the genus level (DESeq2 with Benjamini-Hochberg False Discovery Rate) from Figure 1. Results are filtered based on FDR < 0.05.
No statistically significant difference

## Sheet: Clinda vs Control
Supplementary Table 2. Differential abundance testing at the genus level (DESeq2 with Benjamini-Hochberg False Discovery Rate) from Figure 1. Results are filtered based on FDR < 0.05.
Kingdom	Phylum	Class	Order	Family	Genus	baseMean	log2FoldChange	lfcSE	stat	pvalue	padj
Bacteria	Bacteroidota	Bacteroidia	Bacteroidales	Marinifilaceae	Odoribacter	1863.8	-15.1285	1.66592	-9.08118	1.07408e-19	7.19635e-18
Bacteria	Bacteroidota	Bacteroidia	Bacteroidales	Tannerellaceae	Parabacteroides	1527.65	4.08275	1.14841	3.55515	0.000377764	0.00210918
Bacteria	Bacteroidota	Bacteroidia	Bacteroidales	Bacteroidaceae	Bacteroides	561.762	-9.58287	1.24872	-7.67416	1.66507e-14	3.71865e-13
Bacteria	Bacteroidota	Bacteroidia	Bacteroidales	Prevotellaceae	Prevotellaceae_UCG-001	538.341	-11.8363	1.69385	-6.98778	2.79261e-12	3.7421e-11
Bacteria	Bacteroidota	Bacteroidia	Bacteroidales	Rikenellaceae	Rikenellaceae_RC9_gut_group	482.305	-13.1783	1.68809	-7.80662	5.87409e-15	1.96782e-13
Bacteria	Bacteroidota	Bacteroidia	Bacteroidales	Muribaculaceae	Muribaculum	210.826	-11.9843	1.70623	-7.02384	2.1586e-12	3.61565e-11
Bacteria	Bacteroidota	Bacteroidia	Bacteroidales	Prevotellaceae	Alloprevotella	142.073	-11.4147	1.74337	-6.54751	5.85027e-11	6.53281e-10
Bacteria	Desulfobacterota	Desulfovibrionia	Desulfovibrionales	Desulfovibrionaceae	uncultured	87.1487	-10.7103	1.72487	-6.20933	5.32122e-10	5.09317e-09
Bacteria	Firmicutes	Bacilli	Erysipelotrichales	Erysipelotrichaceae	Faecalibaculum	73.704	-10.4683	1.73248	-6.04235	1.5189e-09	1.27208e-08
Bacteria	Desulfobacterota	Desulfovibrionia	Desulfovibrionales	Desulfovibrionaceae	Bilophila	45.0068	4.11667	1.32706	3.10208	0.00192163	0.0099038
Bacteria	Cyanobacteria	Vampirivibrionia	Gastranaerophilales	Gastranaerophilales	Gastranaerophilales	44.9237	-9.75367	1.70752	-5.7122	1.11526e-08	8.30249e-08
Bacteria	Proteobacteria	Alphaproteobacteria	Rhodospirillales	uncultured	uncultured	32.6801	-9.29443	1.68897	-5.50303	3.73324e-08	2.50127e-07
Bacteria	Proteobacteria	Gammaproteobacteria	Enterobacterales	Enterobacteriaceae	Escherichia-Shigella	31.0989	8.47447	2.2773	3.72128	0.000198218	0.00120733
Bacteria	Firmicutes	Clostridia	Lachnospirales	Lachnospiraceae	Anaerostipes	9.35385	6.74603	2.37896	2.83571	0.00457245	0.0218825

## Sheet: CPEClinda vs Control
Supplementary Table 2. Differential abundance testing at the genus level (DESeq2 with Benjamini-Hochberg False Discovery Rate) from Figure 1. Results are filtered based on FDR < 0.05.
Kingdom	Phylum	Class	Order	Family	Genus	baseMean	log2FoldChange	lfcSE	stat	pvalue	padj
Bacteria	Bacteroidota	Bacteroidia	Bacteroidales	Muribaculaceae	Muribaculaceae	8730.01	-12.7088	0.6495	-19.5671	2.94997e-85	1.91748e-83
Bacteria	Bacteroidota	Bacteroidia	Bacteroidales	Marinifilaceae	Odoribacter	4489.22	-16.818	1.03493	-16.2504	2.22074e-59	7.21741e-58
Bacteria	Bacteroidota	Bacteroidia	Bacteroidales	Rikenellaceae	Alistipes	3251.38	-16.3526	1.02913	-15.8897	7.46833e-57	1.61814e-55
Bacteria	Bacteroidota	Bacteroidia	Bacteroidales	Tannerellaceae	Parabacteroides	1609.27	2.83881	0.602212	4.71397	2.4293e-06	4.78499e-06
Bacteria	Bacteroidota	Bacteroidia	Bacteroidales	Bacteroidaceae	Bacteroides	1330.32	-9.31651	0.714349	-13.042	7.06109e-39	7.64952e-38
Bacteria	Bacteroidota	Bacteroidia	Bacteroidales	Prevotellaceae	Prevotellaceae_UCG-001	1293.41	-15.0225	1.0833	-13.8674	9.98571e-44	1.29814e-42
Bacteria	Verrucomicrobiota	Verrucomicrobiae	Verrucomicrobiales	Akkermansiaceae	Akkermansia	1244.72	1.03487	0.462862	2.23581	0.0253639	0.0311067
Bacteria	Bacteroidota	Bacteroidia	Bacteroidales	Rikenellaceae	Rikenellaceae_RC9_gut_group	1097.67	-14.7861	1.04936	-14.0906	4.33861e-45	7.05024e-44
Bacteria	Firmicutes	Clostridia	Lachnospirales	Lachnospiraceae	Lachnospiraceae_NK4A136_group	732.173	-13.0942	1.08253	-12.0959	1.10977e-33	9.01686e-33
Bacteria	Bacteroidota	Bacteroidia	Bacteroidales	Muribaculaceae	Muribaculum	495.734	-13.6386	1.1033	-12.3617	4.21293e-35	3.91201e-34
Bacteria	Bacteroidota	Bacteroidia	Bacteroidales	Prevotellaceae	Alloprevotella	315.368	-12.9862	1.14384	-11.3531	7.15427e-30	5.16698e-29
Bacteria	Firmicutes	Clostridia	Lachnospirales	Lachnospiraceae	Anaerostipes	303.278	10.505	1.31568	7.98445	1.41152e-15	3.82286e-15
Bacteria	Proteobacteria	Gammaproteobacteria	Enterobacterales	Enterobacteriaceae	Klebsiella	238.729	8.99415	1.07407	8.37391	5.57367e-17	1.64677e-16
Bacteria	Desulfobacterota	Desulfovibrionia	Desulfovibrionales	Desulfovibrionaceae	uncultured	204.264	-12.3616	1.13712	-10.871	1.5842e-27	1.02973e-26
Bacteria	Firmicutes	Clostridia	Clostridia_vadinBB60_group	Clostridia_vadinBB60_group	Clostridia_vadinBB60_group	199.524	-12.3262	1.14083	-10.8045	3.2765e-27	1.93611e-26
Bacteria	Firmicutes	Clostridia	Clostridia_UCG-014	Clostridia_UCG-014	Clostridia_UCG-014	192.814	-12.2764	1.15898	-10.5924	3.233e-26	1.6165e-25
Bacteria	Firmicutes	Bacilli	Erysipelotrichales	Erysipelotrichaceae	Faecalibaculum	188.205	-12.2409	1.18161	-10.3595	3.78841e-25	1.75891e-24
Bacteria	Firmicutes	Clostridia	Oscillospirales	Oscillospiraceae	Colidextribacter	158.587	-11.9968	1.12539	-10.6601	1.56355e-26	8.46923e-26
Bacteria	Firmicutes	Clostridia	Oscillospirales	Oscillospiraceae	uncultured	155.835	-11.9719	1.22465	-9.77575	1.43091e-22	5.47112e-22
Bacteria	Firmicutes	Bacilli	Lactobacillales	Lactobacillaceae	Lactobacillus	149.124	-4.49463	0.616992	-7.28475	3.22256e-13	7.48094e-13
Bacteria	Firmicutes	Bacilli	Erysipelotrichales	Erysipelotrichaceae	Dubosiella	118.221	-11.569	1.20927	-9.56691	1.10145e-21	3.97747e-21
Bacteria	Cyanobacteria	Vampirivibrionia	Gastranaerophilales	Gastranaerophilales	Gastranaerophilales	106.217	-11.4153	1.11742	-10.2157	1.68664e-24	7.3088e-24
Bacteria	Proteobacteria	Alphaproteobacteria	Rhodospirillales	uncultured	uncultured	79.687	-10.9981	1.09957	-10.0022	1.49097e-23	6.05707e-23
Bacteria	Firmicutes	Clostridia	Oscillospirales	Oscillospiraceae	Oscillibacter	73.3355	-10.8832	1.15392	-9.43155	4.04061e-21	1.38231e-20
Bacteria	Firmicutes	Clostridia	Oscillospirales	Ruminococcaceae	uncultured	69.3873	-10.8047	1.22799	-8.79869	1.38426e-18	4.49884e-18
Bacteria	Firmicutes	Clostridia	Lachnospirales	Lachnospiraceae	GCA-900066575	66.7262	-10.7448	1.4465	-7.42815	1.10128e-13	2.65122e-13
Bacteria	Firmicutes	Clostridia	Oscillospirales	Ruminococcaceae	Ruminococcus	55.7664	-10.4893	1.40378	-7.47214	7.89005e-14	1.97251e-13
Bacteria	Firmicutes	Bacilli	RF39	RF39	RF39	52.9033	-10.4037	1.22148	-8.5173	1.63322e-17	5.05521e-17
Bacteria	Firmicutes	Clostridia	Lachnospirales	Lachnospiraceae	uncultured	34.8775	-9.81722	1.2235	-8.02389	1.02447e-15	2.89524e-15
Bacteria	Firmicutes	Clostridia	Lachnospirales	Lachnospiraceae	Lachnospiraceae_UCG-001	34.3447	-9.79218	1.48642	-6.58777	4.46484e-11	9.67381e-11
Bacteria	Firmicutes	Clostridia	Lachnospirales	Lachnospiraceae	ASF356	27.8864	-9.49714	1.25751	-7.55235	4.27484e-14	1.11146e-13
Bacteria	Firmicutes	Clostridia	Lachnospirales	Lachnospiraceae	Lachnoclostridium	18.8478	-8.9267	1.31647	-6.78079	1.19521e-11	2.67892e-11
Bacteria	Firmicutes	Clostridia	Oscillospirales	Ruminococcaceae	Anaerotruncus	18.0696	-6.19389	1.47327	-4.20419	2.62019e-05	4.7309e-05
Bacteria	Firmicutes	Clostridia	Oscillospirales	Butyricicoccaceae	UCG-009	13.5859	-8.46161	1.45123	-5.83065	5.52115e-09	1.15766e-08
Bacteria	Firmicutes	Clostridia	Peptococcales	Peptococcaceae	uncultured	12.5181	-8.3401	1.57597	-5.29206	1.20949e-07	2.45677e-07
Bacteria	Proteobacteria	Gammaproteobacteria	Enterobacterales	Enterobacteriaceae	Escherichia-Shigella	11.3123	5.76123	1.51076	3.81346	0.000137037	0.000207148
Bacteria	Firmicutes	Clostridia	Lachnospirales	Lachnospiraceae	Lachnospiraceae_UCG-006	10.8103	-8.13165	1.95374	-4.1621	3.15337e-05	5.5397e-05
Bacteria	Firmicutes	Clostridia	Lachnospirales	Lachnospiraceae	Roseburia	10.77	-8.12298	1.91661	-4.23821	2.25313e-05	4.18438e-05
Bacteria	Firmicutes	Clostridia	Lachnospirales	Lachnospiraceae	A2	8.21395	-7.73544	1.75123	-4.41715	1.00009e-05	1.91194e-05
Bacteria	Firmicutes	Clostridia	Lachnospirales	Lachnospiraceae	Acetatifactor	6.97958	-7.48844	1.84386	-4.0613	4.88008e-05	8.34751e-05
Bacteria	Firmicutes	Clostridia	Oscillospirales	[Eubacterium]_coprostanoligenes_group	[Eubacterium]_coprostanoligenes_group	6.49554	-7.38897	1.83132	-4.03479	5.46516e-05	9.1086e-05
Bacteria	Firmicutes	Clostridia	Lachnospirales	Lachnospiraceae	[Eubacterium]_xylanophilum_group	6.18037	-7.32309	1.82048	-4.02262	5.75541e-05	9.12442e-05
Bacteria	Firmicutes	Clostridia	Oscillospirales	Ruminococcaceae	Harryflintia	6.12046	-7.30626	1.81494	-4.02563	5.68238e-05	9.12442e-05
Bacteria	Firmicutes	Clostridia	Oscillospirales	Ruminococcaceae	UBA1819	5.62798	-7.17351	2.47144	-2.90256	0.00370126	0.00490984
Bacteria	Firmicutes	Clostridia	Oscillospirales	Oscillospiraceae	UCG-005	5.30745	-7.06856	1.96654	-3.59442	0.00032512	0.000480291
Bacteria	Firmicutes	Clostridia	Oscillospirales	Oscillospiraceae	NK4A214_group	4.99714	-6.97645	1.77951	-3.92043	8.83895e-05	0.000136793
Bacteria	Firmicutes	Clostridia	Oscillospirales	UCG-010	UCG-010	4.34594	-6.79491	2.0127	-3.37602	0.000735434	0.00106229
Bacteria	Firmicutes	Clostridia	Christensenellales	Christensenellaceae	uncultured	3.98369	-6.67581	2.04951	-3.25728	0.00112485	0.00158946
Bacteria	Firmicutes	Clostridia	Peptococcales	Peptococcaceae	Peptococcus	3.82675	-6.61414	2.05357	-3.2208	0.00127831	0.00176788
Bacteria	Firmicutes	Bacilli	Erysipelotrichales	Erysipelotrichaceae	uncultured	3.50249	-6.48864	2.75738	-2.35319	0.0186133	0.0237228
Bacteria	Firmicutes	Clostridia	Oscillospirales	Butyricicoccaceae	Butyricicoccus	3.31779	-6.42088	2.13716	-3.0044	0.00266108	0.00360354
Bacteria	Firmicutes	Clostridia	Oscillospirales	Ruminococcaceae	Incertae_Sedis	3.19926	-6.38346	2.42011	-2.63767	0.00834769	0.010852
Bacteria	Firmicutes	Clostridia	Lachnospirales	Lachnospiraceae	Tuzzerella	2.53198	-6.03249	2.62004	-2.30244	0.0213105	0.0266381

## Sheet: Clinda vs CPE
Supplementary Table 2. Differential abundance testing at the genus level (DESeq2 with Benjamini-Hochberg False Discovery Rate) from Figure 1. Results are filtered based on FDR < 0.05.
Kingdom	Phylum	Class	Order	Family	Genus	baseMean	log2FoldChange	lfcSE	stat	pvalue	padj
Bacteria	Bacteroidota	Bacteroidia	Bacteroidales	Marinifilaceae	Odoribacter	2306.89	-15.4174	1.70278	-9.05424	1.37517e-19	1.00387e-17
Bacteria	Bacteroidota	Bacteroidia	Bacteroidales	Tannerellaceae	Parabacteroides	1430.48	3.83006	1.13938	3.36152	0.000775134	0.0047154
Bacteria	Bacteroidota	Bacteroidia	Bacteroidales	Bacteroidaceae	Bacteroides	441.745	-9.16607	1.31437	-6.97375	3.08597e-12	7.5092e-11
Bacteria	Bacteroidota	Bacteroidia	Bacteroidales	Rikenellaceae	Rikenellaceae_RC9_gut_group	301.032	-12.4793	1.7387	-7.17736	7.10713e-13	2.5941e-11
Bacteria	Bacteroidota	Bacteroidia	Bacteroidales	Prevotellaceae	Prevotellaceae_UCG-001	234.577	-10.5428	1.73195	-6.08725	1.14867e-09	1.39755e-08
Bacteria	Bacteroidota	Bacteroidia	Bacteroidales	Muribaculaceae	Muribaculum	187.675	-11.7979	1.76349	-6.6901	2.2302e-11	4.07012e-10
Bacteria	Desulfobacterota	Desulfovibrionia	Desulfovibrionales	Desulfovibrionaceae	uncultured	115.174	-11.0931	1.70958	-6.48879	8.65256e-11	1.26327e-09
Bacteria	Cyanobacteria	Vampirivibrionia	Gastranaerophilales	Gastranaerophilales	Gastranaerophilales	78.6635	-10.5436	1.76319	-5.97987	2.2331e-09	2.3288e-08
Bacteria	Bacteroidota	Bacteroidia	Bacteroidales	Prevotellaceae	Alloprevotella	64.1343	-10.2492	1.77884	-5.76171	8.32643e-09	7.59787e-08
Bacteria	Proteobacteria	Alphaproteobacteria	Rhodospirillales	uncultured	uncultured	50.0571	-9.89242	1.90033	-5.20564	1.93334e-07	1.41134e-06
Bacteria	Proteobacteria	Gammaproteobacteria	Enterobacterales	Enterobacteriaceae	Escherichia-Shigella	31.8865	8.28959	2.30151	3.60181	0.000316016	0.0020972
Bacteria	Firmicutes	Bacilli	Erysipelotrichales	Erysipelotrichaceae	Faecalibaculum	31.585	-9.2278	1.71488	-5.38103	7.40621e-08	6.00726e-07
Bacteria	Firmicutes	Clostridia	Lachnospirales	Lachnospiraceae	Anaerostipes	10.1419	6.64133	2.40124	2.76579	0.00567845	0.0296091
Bacteria	Firmicutes	Clostridia	Oscillospirales	Ruminococcaceae	UBA1819	3.77511	-6.17828	2.04423	-3.02231	0.00250857	0.0140866

## Sheet: CPEClinda vs CPE
Supplementary Table 2. Differential abundance testing at the genus level (DESeq2 with Benjamini-Hochberg False Discovery Rate) from Figure 1. Results are filtered based on FDR < 0.05.
Kingdom	Phylum	Class	Order	Family	Genus	baseMean	log2FoldChange	lfcSE	stat	pvalue	padj
Bacteria	Bacteroidota	Bacteroidia	Bacteroidales	Muribaculaceae	Muribaculaceae	6298.48	-11.9591	0.816047	-14.655	1.25209e-48	2.92154e-47
Bacteria	Bacteroidota	Bacteroidia	Bacteroidales	Marinifilaceae	Odoribacter	4632.87	-16.5857	1.10017	-15.0756	2.34517e-51	1.64162e-49
Bacteria	Bacteroidota	Bacteroidia	Bacteroidales	Rikenellaceae	Alistipes	4143.68	-16.4248	1.10103	-14.9177	2.52971e-50	8.85398e-49
Bacteria	Bacteroidota	Bacteroidia	Bacteroidales	Tannerellaceae	Parabacteroides	1912.98	3.10317	0.699709	4.43494	9.20964e-06	1.61169e-05
Bacteria	Verrucomicrobiota	Verrucomicrobiae	Verrucomicrobiales	Akkermansiaceae	Akkermansia	1261.19	2.05958	0.415123	4.96137	6.99978e-07	1.32428e-06
Bacteria	Firmicutes	Clostridia	Lachnospirales	Lachnospiraceae	Lachnospiraceae_NK4A136_group	1174.3	-13.5215	1.23996	-10.9048	1.09381e-27	9.57084e-27
Bacteria	Bacteroidota	Bacteroidia	Bacteroidales	Bacteroidaceae	Bacteroides	936.032	-8.51146	0.890238	-9.56088	1.16755e-21	5.44856e-21
Bacteria	Bacteroidota	Bacteroidia	Bacteroidales	Rikenellaceae	Rikenellaceae_RC9_gut_group	635.579	-13.7194	1.23481	-11.1105	1.1153e-28	1.30118e-27
Bacteria	Bacteroidota	Bacteroidia	Bacteroidales	Prevotellaceae	Prevotellaceae_UCG-001	488.496	-13.3397	1.2207	-10.9279	8.48018e-28	8.48018e-27
Bacteria	Bacteroidota	Bacteroidia	Bacteroidales	Muribaculaceae	Muribaculum	398.028	-13.0448	1.29439	-10.078	6.91088e-24	4.39783e-23
Bacteria	Firmicutes	Clostridia	Lachnospirales	Lachnospiraceae	Anaerostipes	362.756	10.8493	1.46534	7.40392	1.32219e-13	3.55975e-13
Bacteria	Proteobacteria	Gammaproteobacteria	Enterobacterales	Enterobacteriaceae	Klebsiella	287.379	10.5168	1.07465	9.78627	1.28959e-22	7.52261e-22
Bacteria	Firmicutes	Clostridia	Lachnospirales	Lachnospiraceae	Blautia	246.369	-1.1857	0.439337	-2.69885	0.00695796	0.00993995
Bacteria	Firmicutes	Bacilli	Lactobacillales	Lactobacillaceae	Lactobacillus	243.285	-4.93058	0.611409	-8.06428	7.36667e-16	2.45556e-15
Bacteria	Desulfobacterota	Desulfovibrionia	Desulfovibrionales	Desulfovibrionaceae	uncultured	215.886	-12.1582	1.03921	-11.6994	1.283e-31	1.79619e-30
Bacteria	Firmicutes	Clostridia	Oscillospirales	Oscillospiraceae	Colidextribacter	212.75	-12.1381	1.03407	-11.7382	8.12176e-32	1.42131e-30
Bacteria	Proteobacteria	Gammaproteobacteria	Burkholderiales	Sutterellaceae	Parasutterella	198.035	1.45114	0.38688	3.75087	0.000176224	0.000280357
Bacteria	Firmicutes	Clostridia	Clostridia_vadinBB60_group	Clostridia_vadinBB60_group	Clostridia_vadinBB60_group	182.263	-11.9168	1.12003	-10.6397	1.94728e-26	1.51455e-25
Bacteria	Cyanobacteria	Vampirivibrionia	Gastranaerophilales	Gastranaerophilales	Gastranaerophilales	163.392	-11.7606	1.27542	-9.22094	2.94513e-20	1.28849e-19
Bacteria	Firmicutes	Clostridia	Clostridia_UCG-014	Clostridia_UCG-014	Clostridia_UCG-014	151.161	-11.6497	1.53286	-7.59996	2.9622e-14	8.63975e-14
Bacteria	Firmicutes	Clostridia	Lachnospirales	Lachnospiraceae	uncultured	144.438	-11.5788	1.55909	-7.42663	1.11396e-13	3.11909e-13
Bacteria	Bacteroidota	Bacteroidia	Bacteroidales	Prevotellaceae	Alloprevotella	138.214	-11.5192	1.32746	-8.67761	4.04168e-18	1.57176e-17
Bacteria	Firmicutes	Clostridia	Oscillospirales	Oscillospiraceae	Oscillibacter	128.822	-11.4162	1.17518	-9.71445	2.61666e-22	1.40897e-21
Bacteria	Proteobacteria	Alphaproteobacteria	Rhodospirillales	uncultured	uncultured	95.7665	-10.9915	1.52081	-7.22736	4.92474e-13	1.27678e-12
Bacteria	Firmicutes	Clostridia	Oscillospirales	Oscillospiraceae	uncultured	76.5073	-10.6642	1.19639	-8.9137	4.93586e-19	2.03242e-18
Bacteria	Firmicutes	Clostridia	Oscillospirales	Ruminococcaceae	uncultured	61.3348	-10.3463	1.07072	-9.6629	4.3342e-22	2.1671e-21
Bacteria	Firmicutes	Bacilli	Erysipelotrichales	Erysipelotrichaceae	Faecalibaculum	58.8874	-10.2917	1.00375	-10.2533	1.14397e-24	8.00782e-24
Bacteria	Firmicutes	Clostridia	Oscillospirales	Ruminococcaceae	Ruminococcus	51.8643	-10.106	1.61146	-6.27134	3.5796e-10	7.83038e-10
Bacteria	Firmicutes	Clostridia	Lachnospirales	Lachnospiraceae	GCA-900066575	45.6711	-9.92261	1.47552	-6.72484	1.75781e-11	4.39453e-11
Bacteria	Firmicutes	Clostridia	Lachnospirales	Lachnospiraceae	Roseburia	45.2046	-9.90853	1.19791	-8.2715	1.32284e-16	4.62993e-16
Bacteria	Firmicutes	Clostridia	Lachnospirales	Lachnospiraceae	ASF356	43.31	-9.83325	1.48515	-6.62105	3.56655e-11	8.60891e-11
Bacteria	Firmicutes	Clostridia	Lachnospirales	Lachnospiraceae	Lachnospiraceae_UCG-001	37.0878	-9.6295	1.22725	-7.84643	4.28033e-15	1.30271e-14
Bacteria	Firmicutes	Bacilli	RF39	RF39	RF39	34.1796	-9.51177	1.18094	-8.05438	7.98797e-16	2.54163e-15
Bacteria	Firmicutes	Clostridia	Oscillospirales	Butyricicoccaceae	UCG-009	26.4433	-9.11909	1.07033	-8.51988	1.59719e-17	5.8844e-17
Bacteria	Firmicutes	Bacilli	Erysipelotrichales	Erysipelotrichaceae	Dubosiella	25.6808	-9.09668	1.49598	-6.08073	1.19636e-09	2.53773e-09
Bacteria	Firmicutes	Clostridia	Lachnospirales	Lachnospiraceae	Lachnoclostridium	21.4512	-8.81586	1.37275	-6.42204	1.34456e-10	3.13732e-10
Bacteria	Firmicutes	Clostridia	Lachnospirales	Lachnospiraceae	Acetatifactor	20.7628	-8.76654	1.77147	-4.94874	7.46955e-07	1.37597e-06
Bacteria	Firmicutes	Clostridia	Oscillospirales	Ruminococcaceae	Anaerotruncus	19.4286	-6.00009	1.62372	-3.69527	0.000219653	0.000341682
Bacteria	Proteobacteria	Gammaproteobacteria	Enterobacterales	Enterobacteriaceae	Escherichia-Shigella	13.8078	6.13552	1.3938	4.40201	1.07254e-05	1.83117e-05
Bacteria	Firmicutes	Clostridia	Lachnospirales	Lachnospiraceae	A2	11.9518	-7.95011	1.32699	-5.9911	2.08423e-09	4.29105e-09
Bacteria	Firmicutes	Clostridia	Peptococcales	Peptococcaceae	uncultured	11.8362	-7.94486	1.24925	-6.35973	2.02114e-10	4.56386e-10
Bacteria	Firmicutes	Clostridia	Oscillospirales	Ruminococcaceae	UBA1819	6.8362	-7.21887	1.45343	-4.96679	6.807e-07	1.32358e-06
Bacteria	Firmicutes	Clostridia	Lachnospirales	Lachnospiraceae	[Eubacterium]_xylanophilum_group	6.16608	-6.98388	1.24333	-5.6171	1.94193e-08	3.88387e-08
Bacteria	Firmicutes	Clostridia	Oscillospirales	Ruminococcaceae	Incertae_Sedis	5.67598	-6.90984	2.05142	-3.36831	0.000756296	0.00115088
Bacteria	Firmicutes	Clostridia	Lachnospirales	Lachnospiraceae	Tuzzerella	5.31111	-6.8041	2.08572	-3.26223	0.00110541	0.00164635
Bacteria	Firmicutes	Clostridia	Oscillospirales	[Eubacterium]_coprostanoligenes_group	[Eubacterium]_coprostanoligenes_group	5.20689	-6.82721	1.46866	-4.6486	3.34201e-06	5.99848e-06
Bacteria	Firmicutes	Bacilli	Erysipelotrichales	Erysipelotrichaceae	uncultured	4.24395	-6.49446	2.81664	-2.30574	0.0211249	0.0273841
Bacteria	Firmicutes	Clostridia	Oscillospirales	Oscillospiraceae	UCG-005	4.20839	-6.50019	1.60327	-4.05434	5.02753e-05	8.37923e-05
Bacteria	Firmicutes	Clostridia	Peptococcales	Peptococcaceae	Peptococcus	3.61709	-6.27132	1.63452	-3.83681	0.000124644	0.000202909
Bacteria	Firmicutes	Clostridia	Oscillospirales	UCG-010	UCG-010	2.7055	-5.87834	2.12052	-2.77213	0.0055691	0.0081216
Bacteria	Firmicutes	Clostridia	Lachnospirales	Lachnospiraceae	Lachnospiraceae_UCG-006	2.29931	-5.63577	2.16682	-2.60094	0.00929675	0.0130155
Bacteria	Actinobacteriota	Coriobacteriia	Coriobacteriales	Eggerthellaceae	Enterorhabdus	2.22317	-5.53956	2.21318	-2.50299	0.012315	0.016265
Bacteria	Firmicutes	Clostridia	Oscillospirales	Oscillospiraceae	NK4A214_group	2.19056	-5.5515	2.1908	-2.53401	0.0112766	0.0151801
Bacteria	Firmicutes	Clostridia	Oscillospirales	Ruminococcaceae	Harryflintia	2.12208	-5.5341	2.15704	-2.5656	0.0102998	0.014137

## Sheet: CPEClinda vs Clinda
Supplementary Table 2. Differential abundance testing at the genus level (DESeq2 with Benjamini-Hochberg False Discovery Rate) from Figure 1. Results are filtered based on FDR < 0.05.
Kingdom	Phylum	Class	Order	Family	Genus	baseMean	log2FoldChange	lfcSE	stat	pvalue	padj
Bacteria	Firmicutes	Clostridia	Lachnospirales	Lachnospiraceae	Lachnospiraceae_NK4A136_group	5055.95	-15.7742	3.0262	-5.21252	1.86292e-07	6.5823e-07
Bacteria	Bacteroidota	Bacteroidia	Bacteroidales	Muribaculaceae	Muribaculaceae	3675.7	-10.8451	1.77496	-6.11006	9.95955e-10	3.7704e-09
Bacteria	Bacteroidota	Bacteroidia	Bacteroidales	Rikenellaceae	Alistipes	1700.14	-29.4233	3.02623	-9.72274	2.41209e-22	1.27841e-20
Bacteria	Firmicutes	Clostridia	Clostridia_vadinBB60_group	Clostridia_vadinBB60_group	Clostridia_vadinBB60_group	767.873	-28.3312	3.02629	-9.36172	7.84504e-21	2.07894e-19
Bacteria	Proteobacteria	Gammaproteobacteria	Enterobacterales	Enterobacteriaceae	Klebsiella	338.138	9.50185	2.09708	4.53099	5.87074e-06	1.94468e-05
Bacteria	Firmicutes	Clostridia	Oscillospirales	Oscillospiraceae	Oscillibacter	330.108	-27.1738	3.02642	-8.97888	2.73543e-19	4.83259e-18
Bacteria	Firmicutes	Clostridia	Oscillospirales	Ruminococcaceae	uncultured	253.163	-26.8025	3.02649	-8.85597	8.29576e-19	1.09919e-17
Bacteria	Firmicutes	Clostridia	Oscillospirales	Oscillospiraceae	Colidextribacter	170.437	-26.2696	3.02663	-8.6795	3.97513e-18	4.21364e-17
Bacteria	Firmicutes	Clostridia	Lachnospirales	Lachnospiraceae	uncultured	131.434	-25.9183	3.02676	-8.56306	1.09913e-17	9.04651e-17
Bacteria	Firmicutes	Clostridia	Lachnospirales	Lachnospiraceae	Roseburia	129.443	-25.8893	3.02677	-8.55343	1.19482e-17	9.04651e-17
Bacteria	Firmicutes	Clostridia	Oscillospirales	Oscillospiraceae	uncultured	103.415	-24.9492	3.02692	-8.24245	1.68727e-16	9.93614e-16
Bacteria	Firmicutes	Bacilli	Erysipelotrichales	Erysipelotrichaceae	Dubosiella	86.5826	-25.3427	3.02706	-8.37205	5.66259e-17	3.75147e-16
Bacteria	Firmicutes	Clostridia	Lachnospirales	Lachnospiraceae	Lachnospiraceae_UCG-006	56.0672	-24.7522	3.02753	-8.17572	2.94099e-16	1.55873e-15
Bacteria	Firmicutes	Clostridia	Lachnospirales	Lachnospiraceae	GCA-900066575	49.5384	-24.5799	3.02771	-8.11834	4.72607e-16	2.27711e-15
Bacteria	Firmicutes	Clostridia	Oscillospirales	Ruminococcaceae	Ruminococcus	44.3121	-24.4254	3.02789	-8.06682	7.21522e-16	3.18672e-15
Bacteria	Firmicutes	Clostridia	Lachnospirales	Lachnospiraceae	Lachnoclostridium	40.4105	-24.2925	3.02805	-8.0225	1.03613e-15	4.22422e-15
Bacteria	Firmicutes	Clostridia	Lachnospirales	Lachnospiraceae	A2	31.2236	-9.22146	3.0286	-3.04479	0.00232841	0.00725917
Bacteria	Firmicutes	Clostridia	Lachnospirales	Lachnospiraceae	Lachnospiraceae_UCG-001	26.6563	-8.9929	3.02901	-2.96892	0.00298846	0.00877522
Bacteria	Firmicutes	Clostridia	Clostridia_UCG-014	Clostridia_UCG-014	Clostridia_UCG-014	24.8011	-8.89043	3.02922	-2.93489	0.00333665	0.00877522
Bacteria	Firmicutes	Clostridia	Oscillospirales	Butyricicoccaceae	UCG-009	24.2677	-8.86058	3.02928	-2.92497	0.00344484	0.00877522
Bacteria	Firmicutes	Clostridia	Lachnospirales	Lachnospiraceae	Tuzzerella	23.5972	-8.81673	3.02938	-2.91041	0.00360956	0.00877522
Bacteria	Firmicutes	Clostridia	Peptococcales	Peptococcaceae	uncultured	23.4532	-8.80817	3.0294	-2.90756	0.00364254	0.00877522
Bacteria	Firmicutes	Clostridia	Lachnospirales	Lachnospiraceae	ASF356	21.7324	-8.69571	3.02965	-2.8702	0.00410217	0.00943964
Bacteria	Firmicutes	Clostridia	Oscillospirales	Ruminococcaceae	Incertae_Sedis	21.1352	-8.65647	3.02975	-2.85716	0.00427456	0.00943964
Bacteria	Firmicutes	Clostridia	Oscillospirales	Oscillospiraceae	Intestinimonas	18.6356	-8.4754	3.03022	-2.79696	0.00515867	0.0109364
Bacteria	Firmicutes	Bacilli	RF39	RF39	RF39	9.03808	-7.42143	3.03452	-2.44566	0.0144585	0.0294732
Bacteria	Firmicutes	Clostridia	Oscillospirales	Ruminococcaceae	Harryflintia	7.13558	-7.07667	3.03675	-2.33035	0.0197878	0.0388427
Bacteria	Firmicutes	Clostridia	Lachnospirales	Lachnospiraceae	[Eubacterium]_xylanophilum_group	6.92784	-7.02927	3.03709	-2.31447	0.0206419	0.0388957
Bacteria	Firmicutes	Clostridia	Peptococcales	Peptococcaceae	Peptococcus	6.76262	-6.99483	3.03735	-2.30293	0.0212826	0.0388957
