# Supplementary material for: Gut colonisation with multidrug-resistant Klebsiella pneumoniae worsens Pseudomonas aeruginosa lung infection
Source: Nat Commun. 2023 Jan 5;14:78. doi: 10.1038/s41467-022-35767-4 (PMC9816093; doi:10.1038/s41467-022-35767-4)
Supplement: Supplementary file 5 — Supplementary Table 3 [file 41467_2022_35767_MOESM5_ESM.xlsx]

## Sheet: Clinda vs Control
Supplementary Table 3. Differential abundance testing at the family level (DESeq2 with Benjamini-Hochberg False Discovery Rate) from Figure 6. Results are filtered based on FDR < 0.05.
Kingdom	Phylum	Class	Order	Family	baseMean	log2FoldChange	lfcSE	stat	pvalue	padj
Bacteria	Bacteroidota	Bacteroidia	Bacteroidales	Muribaculaceae	17143.1	-2.68556	1.02254	-2.62636	0.00863031	0.0152058
Bacteria	Bacteroidota	Bacteroidia	Bacteroidales	Bacteroidaceae	4729.71	2.46083	0.831646	2.95898	0.00308657	0.0057201
Bacteria	Bacteroidota	Bacteroidia	Bacteroidales	Tannerellaceae	3693.19	1.73054	0.445186	3.88723	0.000101392	0.000416835
Bacteria	Bacteroidota	Bacteroidia	Bacteroidales	Prevotellaceae	3015.7	-15.2804	0.762901	-20.0294	3.05338e-89	5.64875e-88
Bacteria	Verrucomicrobiota	Verrucomicrobiae	Verrucomicrobiales	Akkermansiaceae	1831.65	2.04568	0.956259	2.13925	0.0324152	0.0479745
Bacteria	Bacteroidota	Bacteroidia	Bacteroidales	Rikenellaceae	1700.36	-3.02141	0.925848	-3.26339	0.00110087	0.00254577
Bacteria	Firmicutes	Clostridia	Lachnospirales	Lachnospiraceae	1302.59	-2.21489	0.414491	-5.34364	9.11004e-08	5.61786e-07
Bacteria	Proteobacteria	Gammaproteobacteria	Enterobacterales	Enterobacteriaceae	752.535	4.7635	1.43525	3.31894	0.000903607	0.0022289
Bacteria	Bacteroidota	Bacteroidia	Bacteroidales	Marinifilaceae	666.802	-13.1164	0.624594	-20.9998	6.58409e-98	2.43611e-96
Bacteria	Firmicutes	Clostridia	Oscillospirales	Oscillospiraceae	503.329	-3.55715	0.962277	-3.6966	0.000218506	0.000734975
Bacteria	Desulfobacterota	Desulfovibrionia	Desulfovibrionales	Desulfovibrionaceae	289.55	-12.2344	0.82966	-14.7463	3.24842e-49	4.00638e-48
Bacteria	Firmicutes	Bacilli	Lactobacillales	Lactobacillaceae	275.338	-1.03974	0.465125	-2.23539	0.0253918	0.0391457
Bacteria	Proteobacteria	Gammaproteobacteria	Burkholderiales	Sutterellaceae	208.248	0.779873	0.319351	2.44206	0.0146038	0.0234931
Bacteria	Firmicutes	Clostridia	Clostridia_UCG-014	Clostridia_UCG-014	165.544	-4.11749	1.03653	-3.97238	7.1157e-05	0.000329101
Bacteria	Firmicutes	Clostridia	Oscillospirales	Ruminococcaceae	88.0823	-2.55272	0.86286	-2.95845	0.00309195	0.0057201
Bacteria	Firmicutes	Clostridia	Clostridia_vadinBB60_group	Clostridia_vadinBB60_group	80.5959	-4.20827	0.84764	-4.96469	6.88122e-07	3.63721e-06
Bacteria	Firmicutes	Bacilli	Erysipelotrichales	Erysipelotrichaceae	71.8526	-2.22033	0.660339	-3.36241	0.000772639	0.00219905
Bacteria	Campilobacterota	Campylobacteria	Campylobacterales	Helicobacteraceae	54.0409	-26.5657	1.87219	-14.1897	1.06165e-45	9.82031e-45
Bacteria	Firmicutes	Bacilli	RF39	RF39	29.697	-3.1095	0.974369	-3.1913	0.00141635	0.00308264
Bacteria	Cyanobacteria	Vampirivibrionia	Gastranaerophilales	Gastranaerophilales	10.7369	-7.47611	1.19986	-6.23083	4.63966e-10	3.43335e-09
Bacteria	Firmicutes	Clostridia	Peptococcales	Peptococcaceae	6.58864	-2.711	0.816477	-3.32037	0.000898993	0.0022289
Bacteria	Firmicutes	Clostridia	Christensenellales	Christensenellaceae	5.76233	-2.57806	0.854552	-3.01686	0.00255409	0.00525007
Bacteria	Firmicutes	Clostridia	Oscillospirales	Butyricicoccaceae	4.91477	-2.06983	0.833261	-2.48401	0.0129912	0.0218488
Bacteria	Firmicutes	Clostridia	Peptostreptococcales-Tissierellales	Anaerovoracaceae	4.34648	-2.98043	0.835508	-3.5672	0.000360809	0.0011125
Bacteria	Firmicutes	Clostridia	Clostridiales	Clostridiaceae	2.46796	-5.34153	1.40013	-3.81502	0.000136171	0.000503834

## Sheet: CPEClinda vs Control
Supplementary Table 3. Differential abundance testing at the family level (DESeq2 with Benjamini-Hochberg False Discovery Rate) from Figure 6. Results are filtered based on FDR < 0.05.
Kingdom	Phylum	Class	Order	Family	baseMean	log2FoldChange	lfcSE	stat	pvalue	padj
Bacteria	Bacteroidota	Bacteroidia	Bacteroidales	Muribaculaceae	31482	-5.48608	0.79086	-6.93685	4.00945e-12	8.72645e-12
Bacteria	Bacteroidota	Bacteroidia	Bacteroidales	Tannerellaceae	7023.43	1.81596	0.4005	4.53424	5.78122e-06	8.55621e-06
Bacteria	Bacteroidota	Bacteroidia	Bacteroidales	Prevotellaceae	5875.95	-15.0357	0.731776	-20.5469	8.19888e-94	1.0112e-92
Bacteria	Bacteroidota	Bacteroidia	Bacteroidales	Rikenellaceae	3542.94	-15.3333	0.672163	-22.8118	3.5002e-115	1.29507e-113
Bacteria	Firmicutes	Clostridia	Lachnospirales	Lachnospiraceae	2897.66	-2.38092	0.44557	-5.34353	9.11533e-08	1.46638e-07
Bacteria	Bacteroidota	Bacteroidia	Bacteroidales	Marinifilaceae	1453.55	-13.8444	0.642734	-21.5399	6.58414e-103	1.21807e-101
Bacteria	Proteobacteria	Gammaproteobacteria	Enterobacterales	Enterobacteriaceae	1006.04	5.43639	0.987326	5.50617	3.66717e-08	6.4612e-08
Bacteria	Firmicutes	Clostridia	Oscillospirales	Oscillospiraceae	957.293	-6.56725	0.6662	-9.85778	6.34334e-23	2.60782e-22
Bacteria	Desulfobacterota	Desulfovibrionia	Desulfovibrionales	Desulfovibrionaceae	745.001	-2.84626	0.889924	-3.19831	0.00138234	0.00189431
Bacteria	Firmicutes	Bacilli	Lactobacillales	Lactobacillaceae	476.123	-5.36012	0.554298	-9.6701	4.03982e-22	1.35885e-21
Bacteria	Firmicutes	Clostridia	Clostridia_UCG-014	Clostridia_UCG-014	250.593	-12.9453	0.918883	-14.088	4.49902e-45	4.1616e-44
Bacteria	Firmicutes	Clostridia	Clostridia_vadinBB60_group	Clostridia_vadinBB60_group	170.419	-6.1304	1.02402	-5.98658	2.14298e-09	4.17316e-09
Bacteria	Firmicutes	Clostridia	Oscillospirales	Ruminococcaceae	163.978	-5.91765	0.604201	-9.79419	1.1925e-22	4.41225e-22
Bacteria	Firmicutes	Bacilli	Erysipelotrichales	Erysipelotrichaceae	150.424	-1.71877	0.737812	-2.32955	0.0198298	0.0244568
Bacteria	Campilobacterota	Campylobacteria	Campylobacterales	Helicobacteraceae	141.089	-12.0189	1.8372	-6.54193	6.07288e-11	1.24831e-10
Bacteria	Proteobacteria	Alphaproteobacteria	Rhodospirillales	uncultured	90.5181	-6.45235	1.09022	-5.91842	3.25054e-09	6.0135e-09
Bacteria	Firmicutes	Clostridia	Oscillospirales	[Eubacterium]_coprostanoligenes_group	62.9576	-10.9502	1.02578	-10.6749	1.33373e-26	8.22468e-26
Bacteria	Firmicutes	Bacilli	RF39	RF39	47.8757	-10.5524	0.818554	-12.8915	5.02802e-38	3.72074e-37
Bacteria	Cyanobacteria	Vampirivibrionia	Gastranaerophilales	Gastranaerophilales	18.8911	-9.22411	1.16733	-7.9019	2.74676e-15	6.35188e-15
Bacteria	Firmicutes	Clostridia	Oscillospirales	UCG-010	16.4308	-8.99831	0.886536	-10.15	3.31491e-24	1.75217e-23
Bacteria	Firmicutes	Bacilli	Erysipelotrichales	Erysipelatoclostridiaceae	13.2935	-1.64271	0.689666	-2.38189	0.0172241	0.0219756
Bacteria	Firmicutes	Clostridia	Peptococcales	Peptococcaceae	12.3332	-8.53278	0.856484	-9.96256	2.22255e-23	1.02793e-22
Bacteria	Firmicutes	Clostridia	Oscillospirales	Butyricicoccaceae	10.571	-8.29934	0.943453	-8.79678	1.40803e-18	4.00746e-18
Bacteria	Firmicutes	Clostridia	Christensenellales	Christensenellaceae	10.5019	-8.34228	0.86895	-9.60041	7.96282e-22	2.4552e-21
Bacteria	Firmicutes	Clostridia	Peptostreptococcales-Tissierellales	Anaerovoracaceae	9.19122	-8.12986	0.954111	-8.52087	1.58359e-17	3.9062e-17
Bacteria	Actinobacteriota	Coriobacteriia	Coriobacteriales	Eggerthellaceae	7.59567	-7.46836	0.85391	-8.74607	2.20908e-18	5.83827e-18
Bacteria	Firmicutes	Bacilli	Acholeplasmatales	Acholeplasmataceae	7.43022	-7.8711	2.93012	-2.68628	0.00722535	0.00954778
Bacteria	Firmicutes	Clostridia	Clostridiales	Clostridiaceae	6.87101	-7.72248	1.42153	-5.43253	5.55621e-08	9.34453e-08
Bacteria	Proteobacteria	Gammaproteobacteria	Pseudomonadales	Pseudomonadaceae	6.12828	-4.29088	2.10361	-2.03977	0.041373	0.0493807
Bacteria	Firmicutes	Clostridia	Monoglobales	Monoglobaceae	2.16254	-6.12407	1.27949	-4.78635	1.69841e-06	2.61839e-06
Bacteria	Firmicutes	Clostridia	Clostridia	Hungateiclostridiaceae	2.00648	-5.93819	1.55253	-3.82485	0.00013085	0.000186209

## Sheet: FMT vs Control
Supplementary Table 3. Differential abundance testing at the family level (DESeq2 with Benjamini-Hochberg False Discovery Rate) from Figure 6. Results are filtered based on FDR < 0.05.
Kingdom	Phylum	Class	Order	Family	baseMean	log2FoldChange	lfcSE	stat	pvalue	padj
Bacteria	Bacteroidota	Bacteroidia	Bacteroidales	Muribaculaceae	17977.1	-2.50071	0.501783	-4.98365	6.23972e-07	1.35806e-06
Bacteria	Bacteroidota	Bacteroidia	Bacteroidales	Tannerellaceae	5222.71	1.83108	0.491209	3.72769	0.000193242	0.000310868
Bacteria	Bacteroidota	Bacteroidia	Bacteroidales	Bacteroidaceae	4325.84	1.98744	0.383827	5.17796	2.24325e-07	5.18752e-07
Bacteria	Bacteroidota	Bacteroidia	Bacteroidales	Prevotellaceae	3377.98	-5.84806	1.05024	-5.56831	2.57215e-08	6.34465e-08
Bacteria	Bacteroidota	Bacteroidia	Bacteroidales	Rikenellaceae	1929.58	-3.68162	0.834142	-4.41366	1.01638e-05	2.08922e-05
Bacteria	Firmicutes	Clostridia	Lachnospirales	Lachnospiraceae	1460.13	-1.55752	0.411032	-3.78929	0.000151081	0.000254091
Bacteria	Proteobacteria	Gammaproteobacteria	Enterobacterales	Enterobacteriaceae	1001.26	4.70296	1.09082	4.31139	1.62229e-05	3.00123e-05
Bacteria	Bacteroidota	Bacteroidia	Bacteroidales	Marinifilaceae	794.065	-10.8038	0.786741	-13.7323	6.50265e-43	2.40598e-41
Bacteria	Firmicutes	Clostridia	Oscillospirales	Oscillospiraceae	440.746	-5.87023	0.634625	-9.24992	2.24668e-20	1.18753e-19
Bacteria	Firmicutes	Bacilli	Lactobacillales	Lactobacillaceae	291.298	-3.42571	0.594264	-5.76462	8.18412e-09	2.16294e-08
Bacteria	Firmicutes	Clostridia	Clostridia_UCG-014	Clostridia_UCG-014	181.921	-11.8368	0.941002	-12.579	2.75562e-36	5.09791e-35
Bacteria	Firmicutes	Bacilli	Erysipelotrichales	Erysipelotrichaceae	95.2953	-1.37926	0.492154	-2.80251	0.00507066	0.00694869
Bacteria	Firmicutes	Clostridia	Clostridia_vadinBB60_group	Clostridia_vadinBB60_group	82.4335	-7.33469	0.857595	-8.55262	1.2033e-17	4.94689e-17
Bacteria	Firmicutes	Clostridia	Oscillospirales	Ruminococcaceae	75.8255	-5.55195	0.679611	-8.16931	3.10153e-16	1.14756e-15
Bacteria	Firmicutes	Clostridia	Oscillospirales	[Eubacterium]_coprostanoligenes_group	38.5091	-9.596	1.01262	-9.47639	2.63237e-21	1.94795e-20
Bacteria	Firmicutes	Bacilli	RF39	RF39	31.6118	-9.29638	0.813377	-11.4294	2.98311e-30	3.67916e-29
Bacteria	Cyanobacteria	Vampirivibrionia	Gastranaerophilales	Gastranaerophilales	15.4345	-3.16694	1.34894	-2.34773	0.0188884	0.0249596
Bacteria	Actinobacteriota	Actinobacteria	Bifidobacteriales	Bifidobacteriaceae	13.3351	4.09559	1.26173	3.246	0.00117037	0.00180433
Bacteria	Firmicutes	Bacilli	Acholeplasmatales	Acholeplasmataceae	9.5547	-4.46602	1.55225	-2.87714	0.00401303	0.00571085
Bacteria	Firmicutes	Clostridia	Oscillospirales	UCG-010	7.53817	-7.27121	0.745922	-9.74794	1.8824e-22	1.74122e-21
Bacteria	Firmicutes	Clostridia	Peptococcales	Peptococcaceae	5.80642	-6.79849	0.722224	-9.41326	4.80967e-21	2.96596e-20
Bacteria	Firmicutes	Clostridia	Christensenellales	Christensenellaceae	5.74803	-6.27367	0.797074	-7.87087	3.52171e-15	1.08586e-14
Bacteria	Firmicutes	Clostridia	Peptostreptococcales-Tissierellales	Anaerovoracaceae	4.05363	-6.34939	0.799276	-7.94393	1.9587e-15	6.58834e-15
Bacteria	Actinobacteriota	Coriobacteriia	Coriobacteriales	Eggerthellaceae	3.86244	-4.36953	0.739076	-5.91216	3.37658e-09	9.61026e-09
Bacteria	Firmicutes	Clostridia	Oscillospirales	Butyricicoccaceae	3.73407	-6.23968	0.728997	-8.55926	1.1359e-17	4.94689e-17
Bacteria	Firmicutes	Clostridia	Clostridiales	Clostridiaceae	2.47808	-5.66437	1.31094	-4.32083	1.55441e-05	3.00123e-05
Bacteria	Firmicutes	Clostridia	Monoglobales	Monoglobaceae	1.32854	-4.77811	1.18284	-4.03952	5.35616e-05	9.43705e-05
Bacteria	Firmicutes	Clostridia	Clostridia	Hungateiclostridiaceae	1.16885	-4.57311	1.49528	-3.05837	0.00222546	0.00329368

## Sheet: CPEClinda vs Clinda
Supplementary Table 3. Differential abundance testing at the family level (DESeq2 with Benjamini-Hochberg False Discovery Rate) from Figure 6. Results are filtered based on FDR < 0.05.
Kingdom	Phylum	Class	Order	Family	baseMean	log2FoldChange	lfcSE	stat	pvalue	padj
Bacteria	Bacteroidota	Bacteroidia	Bacteroidales	Muribaculaceae	9887.32	-3.21795	1.25237	-2.56949	0.0101847	0.0199016
Bacteria	Bacteroidota	Bacteroidia	Bacteroidales	Rikenellaceae	797.082	-12.5694	1.62944	-7.71393	1.22002e-14	1.30136e-13
Bacteria	Firmicutes	Bacilli	Lactobacillales	Lactobacillaceae	373.213	-4.06188	0.613071	-6.62547	3.46156e-11	2.2154e-10
Bacteria	Firmicutes	Clostridia	Oscillospirales	Oscillospiraceae	185.095	-3.3336	1.22466	-2.72206	0.00648766	0.0173004
Bacteria	Desulfobacterota	Desulfovibrionia	Desulfovibrionales	Desulfovibrionaceae	143.523	9.65361	1.4006	6.8925	5.48209e-12	4.38567e-11
Bacteria	Firmicutes	Bacilli	Erysipelotrichales	Erysipelotrichaceae	65.7412	-1.96848	0.825813	-2.38369	0.01714	0.0288673
Bacteria	Firmicutes	Clostridia	Oscillospirales	Ruminococcaceae	61.3743	-3.71329	1.14784	-3.23502	0.00121633	0.00389226
Bacteria	Firmicutes	Clostridia	Oscillospirales	[Eubacterium]_coprostanoligenes_group	55.9829	-26.1515	2.08838	-12.5224	5.63067e-36	9.00908e-35
Bacteria	Firmicutes	Clostridia	Clostridia_UCG-014	Clostridia_UCG-014	42.3699	-26.2398	2.07928	-12.6197	1.64542e-36	5.26533e-35
Bacteria	Proteobacteria	Alphaproteobacteria	Rhodospirillales	uncultured	28.9949	-4.93023	1.9285	-2.55651	0.0105728	0.0199016
Bacteria	Firmicutes	Clostridia	Oscillospirales	UCG-010	13.799	-7.97522	1.76238	-4.52524	6.03264e-06	3.21741e-05
Bacteria	Actinobacteriota	Coriobacteriia	Coriobacteriales	Eggerthellaceae	10.1872	-7.54337	2.12654	-3.54725	0.000389282	0.00177957
Bacteria	Actinobacteriota	Actinobacteria	Bifidobacteriales	Bifidobacteriaceae	8.88907	4.94274	1.90647	2.59262	0.00952476	0.0199016
Bacteria	Firmicutes	Bacilli	RF39	RF39	8.07705	-7.20839	2.69229	-2.67742	0.00741919	0.0182626
Bacteria	Firmicutes	Clostridia	Oscillospirales	Butyricicoccaceae	3.86996	-6.14106	1.81372	-3.38589	0.000709478	0.00283791
Bacteria	Firmicutes	Clostridia	Peptococcales	Peptococcaceae	3.63335	-6.02707	1.83441	-3.28556	0.0010178	0.00361886
Bacteria	Firmicutes	Clostridia	Christensenellales	Christensenellaceae	3.53995	-6.00938	2.02944	-2.9611	0.00306537	0.00891745
Bacteria	Firmicutes	Clostridia	Monoglobales	Monoglobaceae	2.34883	-5.43137	2.23934	-2.42543	0.0152903	0.0271827
Bacteria	Firmicutes	Clostridia	Peptostreptococcales-Tissierellales	Anaerovoracaceae	1.95427	-5.17449	1.96153	-2.63798	0.00834016	0.0190632

## Sheet: FMT vs Clinda
Supplementary Table 3. Differential abundance testing at the family level (DESeq2 with Benjamini-Hochberg False Discovery Rate) from Figure 6. Results are filtered based on FDR < 0.05.
Kingdom	Phylum	Class	Order	Family	baseMean	log2FoldChange	lfcSE	stat	pvalue	padj
Bacteria	Desulfobacterota	Desulfovibrionia	Desulfovibrionales	Desulfovibrionaceae	332.584	11.5422	0.658704	17.5225	9.64734e-69	3.47304e-67
Bacteria	Firmicutes	Bacilli	Lactobacillales	Lactobacillaceae	271.516	-2.49572	0.6736	-3.70505	0.000211352	0.000951084
Bacteria	Firmicutes	Clostridia	Oscillospirales	Oscillospiraceae	121.683	-3.15596	1.31481	-2.40032	0.0163808	0.0453623
Bacteria	Campilobacterota	Campylobacteria	Campylobacterales	Helicobacteraceae	69.5012	25.5963	1.73232	14.7757	2.10156e-49	3.7828e-48
Bacteria	Firmicutes	Clostridia	Oscillospirales	[Eubacterium]_coprostanoligenes_group	35.0459	-25.643	2.01239	-12.7426	3.4299e-37	4.11588e-36
Bacteria	Bacteroidota	Bacteroidia	Bacteroidales	Prevotellaceae	32.8073	10.0128	1.95842	5.11269	3.17605e-07	2.28676e-06
Bacteria	Firmicutes	Clostridia	Clostridia_UCG-014	Clostridia_UCG-014	27.7816	-25.3293	2.01419	-12.5754	2.882e-36	2.5938e-35
Bacteria	Actinobacteriota	Actinobacteria	Bifidobacteriales	Bifidobacteriaceae	22.7378	6.94483	1.53932	4.51162	6.43354e-06	3.86013e-05
Bacteria	Firmicutes	Clostridia	Oscillospirales	UCG-010	8.6566	-6.74308	1.7435	-3.86755	0.000109935	0.00056538
Bacteria	Actinobacteriota	Coriobacteriia	Coriobacteriales	Eggerthellaceae	6.84448	-4.62259	1.77694	-2.60143	0.00928362	0.0303828
Bacteria	Firmicutes	Bacilli	Lactobacillales	Enterococcaceae	5.91183	3.38538	1.19012	2.84457	0.00444718	0.0177887
Bacteria	Firmicutes	Clostridia	Oscillospirales	Butyricicoccaceae	2.58486	-4.99657	1.87401	-2.66624	0.00767044	0.0276136
Bacteria	Firmicutes	Clostridia	Peptococcales	Peptococcaceae	2.33257	-4.83005	1.89611	-2.54735	0.0108544	0.0325631

## Sheet: FMT vs CPEClinda
Supplementary Table 3. Differential abundance testing at the family level (DESeq2 with Benjamini-Hochberg False Discovery Rate) from Figure 6. Results are filtered based on FDR < 0.05.
Kingdom	Phylum	Class	Order	Family	baseMean	log2FoldChange	lfcSE	stat	pvalue	padj
Bacteria	Bacteroidota	Bacteroidia	Bacteroidales	Muribaculaceae	13636	3.59548	0.848882	4.23555	2.27994e-05	0.000197595
Bacteria	Bacteroidota	Bacteroidia	Bacteroidales	Rikenellaceae	219.342	10.4356	1.33981	7.78887	6.76129e-15	1.75794e-13
Bacteria	Proteobacteria	Alphaproteobacteria	Rhodospirillales	uncultured	206.852	7.58995	1.86423	4.07136	4.67391e-05	0.000260828
Bacteria	Firmicutes	Bacilli	Lactobacillales	Lactobacillaceae	103.322	1.96839	0.671785	2.93009	0.00338862	0.014684
Bacteria	Campilobacterota	Campylobacteria	Campylobacterales	Helicobacteraceae	80.6922	10.1685	1.62293	6.26555	3.7152e-10	4.82975e-09
Bacteria	Bacteroidota	Bacteroidia	Bacteroidales	Prevotellaceae	67.666	7.30742	1.80213	4.05488	5.01593e-05	0.000260828
