# Supplementary material for: Gut colonisation with multidrug-resistant Klebsiella pneumoniae worsens Pseudomonas aeruginosa lung infection
Source: Nat Commun. 2023 Jan 5;14:78. doi: 10.1038/s41467-022-35767-4 (PMC9816093; doi:10.1038/s41467-022-35767-4)
Supplement: Supplementary file 6 — Supplementary Table 4 [file 41467_2022_35767_MOESM6_ESM.xlsx]

## Sheet: Clinda vs Control
Supplementary Table 4. Differential abundance testing at the genus level (DESeq2 with Benjamini-Hochberg False Discovery Rate) from Figure 6. Results are filtered based on FDR < 0.05.
Kingdom	Phylum	Class	Order	Family	Genus	baseMean	log2FoldChange	lfcSE	stat	pvalue	padj
Bacteria	Bacteroidota	Bacteroidia	Bacteroidales	Muribaculaceae	Muribaculaceae	19284.5	-2.56958	1.07331	-2.39407	0.0166625	0.0300542
Bacteria	Bacteroidota	Bacteroidia	Bacteroidales	Bacteroidaceae	Bacteroides	4779.32	1.98439	0.883857	2.24515	0.0247585	0.0393488
Bacteria	Bacteroidota	Bacteroidia	Bacteroidales	Tannerellaceae	Parabacteroides	3065.5	1.0978	0.459257	2.39039	0.0168303	0.0300542
Bacteria	Bacteroidota	Bacteroidia	Bacteroidales	Prevotellaceae	Alloprevotella	2598.12	-15.3554	0.863971	-17.773	1.14425e-70	4.29093e-69
Bacteria	Bacteroidota	Bacteroidia	Bacteroidales	Rikenellaceae	Alistipes	1944.57	-2.9145	1.00264	-2.90684	0.00365097	0.00829766
Bacteria	Bacteroidota	Bacteroidia	Bacteroidales	Marinifilaceae	Odoribacter	853.022	-13.6717	0.716346	-19.0854	3.3402e-81	2.50515e-79
Bacteria	Bacteroidota	Bacteroidia	Bacteroidales	Prevotellaceae	Prevotellaceae_UCG-001	847.629	-13.9857	0.861231	-16.2392	2.66345e-59	6.65863e-58
Bacteria	Bacteroidota	Bacteroidia	Bacteroidales	Muribaculaceae	Muribaculum	773.523	-2.37464	1.05414	-2.25268	0.0242792	0.0393488
Bacteria	Firmicutes	Clostridia	Lachnospirales	Lachnospiraceae	Lachnospiraceae_NK4A136_group	482.009	-2.59735	1.0562	-2.45915	0.0139265	0.0267817
Bacteria	Firmicutes	Bacilli	Lactobacillales	Lactobacillaceae	Lactobacillus	358.592	-1.30055	0.597241	-2.17759	0.0294365	0.0441547
Bacteria	Desulfobacterota	Desulfovibrionia	Desulfovibrionales	Desulfovibrionaceae	uncultured	345.651	-12.6836	0.890943	-14.2362	5.46311e-46	1.02433e-44
Bacteria	Bacteroidota	Bacteroidia	Bacteroidales	Rikenellaceae	Rikenellaceae_RC9_gut_group	278.045	-12.3229	1.19495	-10.3125	6.18585e-25	7.73231e-24
Bacteria	Firmicutes	Clostridia	Clostridia_UCG-014	Clostridia_UCG-014	Clostridia_UCG-014	192.391	-4.18178	1.08924	-3.83918	0.000123444	0.000420832
Bacteria	Firmicutes	Clostridia	Oscillospirales	Oscillospiraceae	Colidextribacter	120.219	-3.66499	0.925341	-3.96069	7.47342e-05	0.000266908
Bacteria	Proteobacteria	Gammaproteobacteria	Enterobacterales	Enterobacteriaceae	Escherichia-Shigella	114.809	5.26222	1.22275	4.30358	1.68061e-05	9.00324e-05
Bacteria	Firmicutes	Clostridia	Oscillospirales	Oscillospiraceae	uncultured	113.285	-3.11344	0.988121	-3.15087	0.00162784	0.00420992
Bacteria	Firmicutes	Clostridia	Lachnospirales	Lachnospiraceae	Lachnospiraceae_UCG-001	101.563	-2.52146	1.06941	-2.35779	0.0183839	0.032065
Bacteria	Firmicutes	Clostridia	Clostridia_vadinBB60_group	Clostridia_vadinBB60_group	Clostridia_vadinBB60_group	96.1978	-4.02943	0.945759	-4.26052	2.03951e-05	0.000101976
Bacteria	Firmicutes	Clostridia	Oscillospirales	Oscillospiraceae	Oscillibacter	80.8198	-3.26477	0.943449	-3.46046	0.00053925	0.00149792
Bacteria	Proteobacteria	Alphaproteobacteria	Rhodospirillales	uncultured	uncultured	75.3041	-2.42213	1.12477	-2.15345	0.0312836	0.0451206
Bacteria	Campilobacterota	Campylobacteria	Campylobacterales	Helicobacteraceae	Helicobacter	67.1767	-27.5638	2.2417	-12.2959	9.52873e-35	1.42931e-33
Bacteria	Firmicutes	Clostridia	Lachnospirales	Lachnospiraceae	Roseburia	60.6771	-3.76773	1.19532	-3.15206	0.00162125	0.00420992
Bacteria	Firmicutes	Bacilli	Erysipelotrichales	Erysipelotrichaceae	Dubosiella	46.8377	-2.40207	0.836275	-2.87235	0.00407435	0.00898754
Bacteria	Firmicutes	Bacilli	RF39	RF39	RF39	35.1246	-3.1454	1.05227	-2.98914	0.00279761	0.00676841
Bacteria	Firmicutes	Clostridia	Lachnospirales	Lachnospiraceae	uncultured	33.1257	-2.21163	1.02586	-2.15586	0.0310943	0.0451206
Bacteria	Firmicutes	Clostridia	Lachnospirales	Lachnospiraceae	GCA-900066575	26.6783	-6.56924	0.786935	-8.34788	6.94962e-17	7.44602e-16
Bacteria	Firmicutes	Clostridia	Lachnospirales	Lachnospiraceae	ASF356	18.9661	-3.47432	1.17674	-2.95249	0.00315224	0.00738807
Bacteria	Firmicutes	Bacilli	Erysipelotrichales	Erysipelotrichaceae	Ileibacterium	18.5192	-8.3769	1.65738	-5.05431	4.3195e-07	2.94511e-06
Bacteria	Firmicutes	Clostridia	Oscillospirales	Oscillospiraceae	Intestinimonas	17.5021	-7.862	1.61581	-4.86568	1.14065e-06	7.12906e-06
Bacteria	Firmicutes	Clostridia	Oscillospirales	Ruminococcaceae	UBA1819	15.972	-8.18477	1.17501	-6.96569	3.26794e-12	2.72328e-11
Bacteria	Firmicutes	Clostridia	Oscillospirales	Ruminococcaceae	uncultured	15.035	-2.50041	1.07732	-2.32094	0.02029	0.0345852
Bacteria	Firmicutes	Clostridia	Lachnospirales	Lachnospiraceae	Anaerostipes	14.1764	3.56407	1.4099	2.52789	0.011475	0.0232602
Bacteria	Firmicutes	Bacilli	Erysipelotrichales	Erysipelotrichaceae	uncultured	13.9449	-3.87497	1.38356	-2.80072	0.00509882	0.010926
Bacteria	Cyanobacteria	Vampirivibrionia	Gastranaerophilales	Gastranaerophilales	Gastranaerophilales	13.6942	-7.9759	1.2412	-6.42596	1.31038e-10	9.82782e-10
Bacteria	Firmicutes	Clostridia	Lachnospirales	Lachnospiraceae	A2	11.8373	-4.16042	1.11663	-3.72588	0.000194635	0.000597276
Bacteria	Firmicutes	Clostridia	Oscillospirales	Ruminococcaceae	Ruminococcus	11.0434	-7.65706	1.02542	-7.46723	8.18991e-14	7.67804e-13
Bacteria	Firmicutes	Clostridia	Lachnospirales	Lachnospiraceae	Lachnospiraceae_UCG-006	11.0165	-4.71511	1.26745	-3.72017	0.000199092	0.000597276
Bacteria	Firmicutes	Clostridia	Peptococcales	Peptococcaceae	uncultured	6.68095	-3.02053	1.13465	-2.66207	0.00776621	0.0161796
Bacteria	Firmicutes	Clostridia	Christensenellales	Christensenellaceae	Christensenellaceae_R-7_group	5.15974	-3.67304	0.964138	-3.80966	0.000139159	0.000453779
Bacteria	Firmicutes	Bacilli	Acholeplasmatales	Acholeplasmataceae	Anaeroplasma	5.01334	-6.46724	2.92459	-2.21134	0.0270127	0.0413459
Bacteria	Firmicutes	Clostridia	Oscillospirales	Butyricicoccaceae	UCG-009	4.95944	-3.85552	0.963111	-4.00319	6.24933e-05	0.000246684
Bacteria	Firmicutes	Clostridia	Oscillospirales	Oscillospiraceae	NK4A214_group	4.50329	-3.84522	1.0802	-3.55974	0.000371228	0.00107085
Bacteria	Firmicutes	Clostridia	Oscillospirales	Ruminococcaceae	[Eubacterium]_siraeum_group	4.37589	-6.32439	1.50104	-4.21333	2.51632e-05	0.000117952
Bacteria	Firmicutes	Bacilli	Erysipelotrichales	Erysipelatoclostridiaceae	Candidatus_Stoquefichus	4.32985	-4.84803	1.21473	-3.99104	6.57834e-05	0.000246688
Bacteria	Desulfobacterota	Desulfovibrionia	Desulfovibrionales	Desulfovibrionaceae	Bilophila	4.32412	-6.25267	2.51228	-2.48885	0.0128159	0.0252944
Bacteria	Firmicutes	Clostridia	Clostridiales	Clostridiaceae	Candidatus_Arthromitus	3.22812	-5.87622	1.44335	-4.07125	4.67613e-05	0.000194839
Bacteria	Firmicutes	Clostridia	Oscillospirales	Oscillospiraceae	UCG-005	3.20344	-2.94505	1.29955	-2.26622	0.0234382	0.0390636
Bacteria	Firmicutes	Clostridia	Lachnospirales	Lachnospiraceae	Acetatifactor	3.14757	-5.82237	1.42162	-4.09558	4.2112e-05	0.000185788
Bacteria	Firmicutes	Clostridia	Peptostreptococcales-Tissierellales	Anaerovoracaceae	[Eubacterium]_nodatum_group	2.76721	-2.92316	1.30581	-2.23858	0.0251832	0.0393488
Bacteria	Firmicutes	Clostridia	Lachnospirales	Lachnospiraceae	Tuzzerella	2.62736	-4.97978	1.04938	-4.74545	2.08045e-06	1.20026e-05
Bacteria	Desulfobacterota	Desulfovibrionia	Desulfovibrionales	Desulfovibrionaceae	Desulfovibrio	2.20213	-5.26771	1.7596	-2.99369	0.00275626	0.00676841
Bacteria	Firmicutes	Bacilli	Erysipelotrichales	Erysipelotrichaceae	Turicibacter	1.40283	-4.69069	1.93428	-2.42503	0.0153071	0.0287008

## Sheet: CPEClinda vs Control
Supplementary Table 4. Differential abundance testing at the genus level (DESeq2 with Benjamini-Hochberg False Discovery Rate) from Figure 6. Results are filtered based on FDR < 0.05.
Kingdom	Phylum	Class	Order	Family	Genus	baseMean	log2FoldChange	lfcSE	stat	pvalue	padj
Bacteria	Bacteroidota	Bacteroidia	Bacteroidales	Muribaculaceae	Muribaculaceae	33888.8	-5.95192	0.780614	-7.62466	2.44674e-14	6.4047e-14
Bacteria	Bacteroidota	Bacteroidia	Bacteroidales	Tannerellaceae	Parabacteroides	6809.98	1.53796	0.402651	3.81959	0.000133672	0.00019828
Bacteria	Bacteroidota	Bacteroidia	Bacteroidales	Prevotellaceae	Alloprevotella	4930.32	-14.6045	0.820029	-17.8097	5.94152e-71	1.05759e-69
Bacteria	Bacteroidota	Bacteroidia	Bacteroidales	Rikenellaceae	Alistipes	3429.09	-15.2631	0.667731	-22.8581	1.21414e-115	1.08059e-113
Bacteria	Bacteroidota	Bacteroidia	Bacteroidales	Marinifilaceae	Odoribacter	1673.4	-14.0883	0.636674	-22.1279	1.7022e-108	7.5748e-107
Bacteria	Bacteroidota	Bacteroidia	Bacteroidales	Prevotellaceae	Prevotellaceae_UCG-001	1551.99	-15.2295	0.771972	-19.7281	1.23831e-86	3.67366e-85
Bacteria	Bacteroidota	Bacteroidia	Bacteroidales	Muribaculaceae	Muribaculum	1297.24	-6.91494	1.06998	-6.46265	1.02882e-10	2.28912e-10
Bacteria	Firmicutes	Clostridia	Lachnospirales	Lachnospiraceae	Lachnospiraceae_NK4A136_group	839.472	-14.5268	0.756897	-19.1925	4.27162e-82	9.50435e-81
Bacteria	Desulfobacterota	Desulfovibrionia	Desulfovibrionales	Desulfovibrionaceae	uncultured	820.734	-2.96418	0.998315	-2.96918	0.00298594	0.00396639
Bacteria	Bacteroidota	Bacteroidia	Bacteroidales	Rikenellaceae	Rikenellaceae_RC9_gut_group	620.244	-14.4031	1.21123	-11.8913	1.31366e-32	7.79437e-32
Bacteria	Firmicutes	Bacilli	Lactobacillales	Lactobacillaceae	Lactobacillus	552.417	-5.92803	0.534326	-11.0944	1.33544e-28	7.42837e-28
Bacteria	Firmicutes	Clostridia	Lachnospirales	Lachnospiraceae	Lachnoclostridium	330.158	4.06068	1.08481	3.74321	0.000181687	0.000265084
Bacteria	Proteobacteria	Gammaproteobacteria	Burkholderiales	Sutterellaceae	Parasutterella	308.885	-0.554824	0.211851	-2.61894	0.00882045	0.0112146
Bacteria	Firmicutes	Clostridia	Clostridia_UCG-014	Clostridia_UCG-014	Clostridia_UCG-014	288.411	-13.3072	0.914267	-14.5551	5.42192e-48	4.02125e-47
Bacteria	Firmicutes	Clostridia	Oscillospirales	Oscillospiraceae	Colidextribacter	230.374	-12.111	0.747243	-16.2076	4.45749e-59	6.61194e-58
Bacteria	Firmicutes	Clostridia	Lachnospirales	Lachnospiraceae	Hungatella	209.289	26.0427	2.43711	10.6859	1.1852e-26	5.86013e-26
Bacteria	Firmicutes	Clostridia	Oscillospirales	Oscillospiraceae	uncultured	207.946	-12.8336	0.866005	-14.8194	1.09831e-49	9.77497e-49
Bacteria	Firmicutes	Clostridia	Lachnospirales	Lachnospiraceae	Lachnospiraceae_UCG-001	184.609	-12.3303	0.786527	-15.6768	2.178e-55	2.76918e-54
Bacteria	Firmicutes	Clostridia	Clostridia_vadinBB60_group	Clostridia_vadinBB60_group	Clostridia_vadinBB60_group	180.259	-6.28971	1.03103	-6.10042	1.05788e-09	2.29637e-09
Bacteria	Firmicutes	Clostridia	Oscillospirales	Oscillospiraceae	Oscillibacter	159.322	-12.4472	0.828535	-15.0231	5.18322e-51	5.76633e-50
Bacteria	Campilobacterota	Campylobacteria	Campylobacterales	Helicobacteraceae	Helicobacter	150.191	-12.6847	1.92118	-6.60255	4.04159e-11	9.2231e-11
Bacteria	Firmicutes	Clostridia	Lachnospirales	Lachnospiraceae	Roseburia	127.879	-7.2491	1.24861	-5.80573	6.40859e-09	1.35801e-08
Bacteria	Proteobacteria	Gammaproteobacteria	Enterobacterales	Enterobacteriaceae	Klebsiella	124.103	8.74459	0.967777	9.03575	1.62876e-19	5.79838e-19
Bacteria	Proteobacteria	Alphaproteobacteria	Rhodospirillales	uncultured	uncultured	115.092	-6.48423	1.15389	-5.61945	1.91567e-08	3.87488e-08
Bacteria	Firmicutes	Clostridia	Lachnospirales	Lachnospiraceae	Blautia	109.852	-1.29237	0.393653	-3.28302	0.001027	0.00142817
Bacteria	Firmicutes	Clostridia	Oscillospirales	[Eubacterium]_coprostanoligenes_group	[Eubacterium]_coprostanoligenes_group	84.716	-11.533	1.06141	-10.8657	1.67862e-27	8.78808e-27
Bacteria	Firmicutes	Bacilli	Erysipelotrichales	Erysipelotrichaceae	Dubosiella	76.7567	-7.649	1.06048	-7.21276	5.48273e-13	1.35545e-12
Bacteria	Proteobacteria	Gammaproteobacteria	Enterobacterales	Enterobacteriaceae	Escherichia-Shigella	74.6166	3.75921	0.777933	4.83231	1.34956e-06	2.18383e-06
Bacteria	Firmicutes	Bacilli	RF39	RF39	RF39	55.1243	-10.9237	0.808627	-13.5089	1.3861e-41	9.48947e-41
Bacteria	Firmicutes	Clostridia	Lachnospirales	Lachnospiraceae	GCA-900066575	55.1184	-10.9145	0.727213	-15.0086	6.44586e-51	6.37424e-50
Bacteria	Firmicutes	Clostridia	Lachnospirales	Lachnospiraceae	uncultured	53.5348	-10.8709	0.903883	-12.0268	2.56784e-33	1.63241e-32
Bacteria	Firmicutes	Clostridia	Lachnospirales	Lachnospiraceae	Anaerostipes	37.0395	4.23037	0.822807	5.14138	2.72721e-07	4.66773e-07
Bacteria	Firmicutes	Clostridia	Oscillospirales	Oscillospiraceae	Intestinimonas	33.479	-10.1801	1.85891	-5.47638	4.3411e-08	7.88485e-08
Bacteria	Firmicutes	Clostridia	Lachnospirales	Lachnospiraceae	ASF356	33.249	-10.1802	1.20633	-8.439	3.20074e-17	9.49552e-17
Bacteria	Firmicutes	Clostridia	Oscillospirales	Ruminococcaceae	Anaerotruncus	32.2032	-4.04343	0.712271	-5.67681	1.37226e-08	2.84026e-08
Bacteria	Firmicutes	Clostridia	Oscillospirales	Ruminococcaceae	UBA1819	31.3424	-10.0773	1.1485	-8.77433	1.71931e-18	5.88534e-18
Bacteria	Firmicutes	Bacilli	Erysipelotrichales	Erysipelotrichaceae	Ileibacterium	31.0071	-26.9216	1.83303	-14.6869	7.81564e-49	6.32356e-48
Bacteria	Firmicutes	Clostridia	Oscillospirales	Ruminococcaceae	uncultured	30.089	-9.07348	1.05435	-8.60572	7.58387e-18	2.49987e-17
Bacteria	Firmicutes	Clostridia	Lachnospirales	Lachnospiraceae	A2	24.844	-9.76321	1.00464	-9.71815	2.52325e-22	1.06938e-21
Bacteria	Firmicutes	Bacilli	Erysipelotrichales	Erysipelotrichaceae	uncultured	24.3738	-9.71558	1.45502	-6.67727	2.43433e-11	5.70145e-11
Bacteria	Cyanobacteria	Vampirivibrionia	Gastranaerophilales	Gastranaerophilales	Gastranaerophilales	23.0938	-9.66423	1.19516	-8.08613	6.15891e-16	1.7682e-15
Bacteria	Firmicutes	Clostridia	Lachnospirales	Lachnospiraceae	Lachnospiraceae_UCG-006	21.7722	-9.5642	1.32179	-7.23578	4.62866e-13	1.177e-12
Bacteria	Firmicutes	Clostridia	Oscillospirales	Ruminococcaceae	Incertae_Sedis	20.6991	-5.26608	1.07103	-4.91684	8.79511e-07	1.44956e-06
Bacteria	Firmicutes	Clostridia	Oscillospirales	Ruminococcaceae	Ruminococcus	20.0943	-9.42982	0.933851	-10.0978	5.65036e-24	2.51441e-23
Bacteria	Firmicutes	Clostridia	Oscillospirales	UCG-010	UCG-010	19.8989	-9.44232	0.895257	-10.547	5.24206e-26	2.45549e-25
Bacteria	Firmicutes	Clostridia	Lachnospirales	Lachnospiraceae	[Eubacterium]_xylanophilum_group	15.2635	-9.01333	1.12902	-7.98334	1.42422e-15	3.96112e-15
Bacteria	Firmicutes	Clostridia	Oscillospirales	Ruminococcaceae	Ruminococcaceae	13.1906	-8.82574	1.11985	-7.88116	3.24358e-15	8.74784e-15
Bacteria	Firmicutes	Clostridia	Peptococcales	Peptococcaceae	uncultured	11.4306	-8.59461	0.890075	-9.65605	4.63379e-22	1.87458e-21
Bacteria	Firmicutes	Clostridia	Oscillospirales	Butyricicoccaceae	UCG-009	11.0078	-8.52272	0.935093	-9.1143	7.91767e-20	2.93613e-19
Bacteria	Firmicutes	Clostridia	Oscillospirales	Oscillospiraceae	Flavonifractor	10.3699	2.59461	1.00783	2.57446	0.0100397	0.0125849
Bacteria	Desulfobacterota	Desulfovibrionia	Desulfovibrionales	Desulfovibrionaceae	Bilophila	10.0113	-3.50753	1.56735	-2.23787	0.0252294	0.0303434
Bacteria	Firmicutes	Clostridia	Christensenellales	Christensenellaceae	Christensenellaceae_R-7_group	9.80355	-8.38652	0.883787	-9.48929	2.32605e-21	9.0008e-21
Bacteria	Firmicutes	Clostridia	Oscillospirales	Oscillospiraceae	NK4A214_group	8.86234	-8.22044	0.961686	-8.54795	1.25295e-17	3.98259e-17
Bacteria	Firmicutes	Clostridia	Oscillospirales	Ruminococcaceae	[Eubacterium]_siraeum_group	8.83291	-8.2744	1.55261	-5.32936	9.85575e-08	1.71993e-07
Bacteria	Firmicutes	Bacilli	Acholeplasmatales	Acholeplasmataceae	Anaeroplasma	8.15977	-8.14914	2.40902	-3.38277	0.000717595	0.00101374
Bacteria	Firmicutes	Bacilli	Erysipelotrichales	Erysipelotrichaceae	[Clostridium]_innocuum_group	7.67707	4.72083	1.01339	4.65843	3.18627e-06	4.97505e-06
Bacteria	Firmicutes	Clostridia	Clostridiales	Clostridiaceae	Candidatus_Arthromitus	7.48082	-8.00518	1.45748	-5.49248	3.96338e-08	7.34876e-08
Bacteria	Firmicutes	Bacilli	Erysipelotrichales	Erysipelatoclostridiaceae	Candidatus_Stoquefichus	7.458	-7.49579	1.36182	-5.50426	3.70721e-08	7.17264e-08
Bacteria	Actinobacteriota	Coriobacteriia	Coriobacteriales	Eggerthellaceae	Enterorhabdus	7.16853	-6.98182	0.993594	-7.02683	2.11281e-12	5.08216e-12
Bacteria	Firmicutes	Clostridia	Lachnospirales	Lachnospiraceae	Acetatifactor	7.14881	-7.92834	1.42348	-5.5697	2.55175e-08	5.04679e-08
Bacteria	Firmicutes	Clostridia	Oscillospirales	Oscillospiraceae	UCG-005	7.07391	-7.89179	1.47837	-5.33816	9.38971e-08	1.67137e-07
Bacteria	Firmicutes	Clostridia	Lachnospirales	Lachnospiraceae	Tuzzerella	5.72343	-7.63179	0.897884	-8.49975	1.90002e-17	5.83108e-17
Bacteria	Firmicutes	Clostridia	Peptostreptococcales-Tissierellales	Anaerovoracaceae	[Eubacterium]_nodatum_group	5.38103	-7.52662	1.36884	-5.49853	3.82968e-08	7.25194e-08
Bacteria	Desulfobacterota	Desulfovibrionia	Desulfovibrionales	Desulfovibrionaceae	Desulfovibrio	4.43407	-7.23703	1.88988	-3.82936	0.000128477	0.000193804
Bacteria	Firmicutes	Clostridia	Christensenellales	Christensenellaceae	uncultured	3.26606	-6.86526	1.46302	-4.69253	2.6985e-06	4.28869e-06
Bacteria	Firmicutes	Clostridia	Clostridia	Hungateiclostridiaceae	Ruminiclostridium	2.69252	-6.51035	1.63538	-3.98094	6.86441e-05	0.000105333
Bacteria	Firmicutes	Bacilli	Erysipelotrichales	Erysipelotrichaceae	Turicibacter	2.58929	-6.52355	2.08879	-3.12312	0.00178947	0.00241307
Bacteria	Firmicutes	Clostridia	Monoglobales	Monoglobaceae	Monoglobus	2.31271	-6.3945	1.2836	-4.98167	6.3037e-07	1.05855e-06
Bacteria	Firmicutes	Clostridia	Peptostreptococcales-Tissierellales	Anaerovoracaceae	Anaerovorax	2.29245	-5.94416	2.12426	-2.79822	0.00513843	0.00662783
Bacteria	Firmicutes	Clostridia	Peptococcales	Peptococcaceae	Peptococcus	2.2075	-6.28369	2.12545	-2.9564	0.00311249	0.0040737
Bacteria	Firmicutes	Clostridia	Oscillospirales	Ruminococcaceae	Paludicola	1.71548	-6.00757	1.85544	-3.23782	0.00120448	0.00164921
Bacteria	Firmicutes	Clostridia	Peptostreptococcales-Tissierellales	Anaerovoracaceae	Family_XIII_AD3011_group	1.56553	-5.83832	1.65742	-3.52254	0.000427428	0.000613567
Bacteria	Firmicutes	Clostridia	Lachnospirales	Lachnospiraceae	Tyzzerella	1.43302	-5.30642	2.12166	-2.50107	0.0123819	0.0153054
Bacteria	Firmicutes	Clostridia	Peptostreptococcales-Tissierellales	Anaerovoracaceae	Family_XIII_UCG-001	1.32188	-5.59787	2.49609	-2.24266	0.0249186	0.0303434

## Sheet: FMT vs Control
Supplementary Table 4. Differential abundance testing at the genus level (DESeq2 with Benjamini-Hochberg False Discovery Rate) from Figure 6. Results are filtered based on FDR < 0.05.
Kingdom	Phylum	Class	Order	Family	Genus	baseMean	log2FoldChange	lfcSE	stat	pvalue	padj
Bacteria	Bacteroidota	Bacteroidia	Bacteroidales	Muribaculaceae	Muribaculaceae	20750	-2.76273	0.538319	-5.13215	2.86456e-07	6.89044e-07
Bacteria	Bacteroidota	Bacteroidia	Bacteroidales	Bacteroidaceae	Bacteroides	4791.7	1.87639	0.436856	4.29522	1.74522e-05	3.37663e-05
Bacteria	Bacteroidota	Bacteroidia	Bacteroidales	Tannerellaceae	Parabacteroides	4289.76	1.14639	0.450432	2.54509	0.010925	0.0151926
Bacteria	Bacteroidota	Bacteroidia	Bacteroidales	Prevotellaceae	Alloprevotella	2911.57	-6.00185	1.06513	-5.63487	1.75192e-08	4.58592e-08
Bacteria	Bacteroidota	Bacteroidia	Bacteroidales	Rikenellaceae	Alistipes	1898.05	-6.13325	0.929326	-6.59967	4.1207e-11	1.22247e-10
Bacteria	Bacteroidota	Bacteroidia	Bacteroidales	Prevotellaceae	Prevotellaceae_UCG-001	1020.81	-7.08657	1.23776	-5.72533	1.03231e-08	2.7841e-08
Bacteria	Bacteroidota	Bacteroidia	Bacteroidales	Marinifilaceae	Odoribacter	975.807	-11.1116	0.836036	-13.2908	2.61642e-40	4.65722e-39
Bacteria	Bacteroidota	Bacteroidia	Bacteroidales	Muribaculaceae	Muribaculum	785.17	-3.19152	0.805363	-3.96283	7.40656e-05	0.000126766
Bacteria	Desulfobacterota	Desulfovibrionia	Desulfovibrionales	Desulfovibrionaceae	uncultured	513.963	-0.969285	0.450883	-2.14975	0.0315752	0.0407274
Bacteria	Firmicutes	Clostridia	Lachnospirales	Lachnospiraceae	Lachnospiraceae_NK4A136_group	420.02	-11.5611	0.750196	-15.4108	1.38489e-53	1.23255e-51
Bacteria	Firmicutes	Bacilli	Lactobacillales	Lactobacillaceae	Lactobacillus	328.447	-3.73709	0.601863	-6.20921	5.32523e-10	1.48108e-09
Bacteria	Firmicutes	Clostridia	Lachnospirales	Lachnospiraceae	Lachnoclostridium	256.462	4.83879	1.01344	4.77461	1.80053e-06	4.1089e-06
Bacteria	Firmicutes	Clostridia	Clostridia_UCG-014	Clostridia_UCG-014	Clostridia_UCG-014	217.744	-12.2022	0.957213	-12.7477	3.21184e-37	4.76423e-36
Bacteria	Proteobacteria	Gammaproteobacteria	Enterobacterales	Enterobacteriaceae	Escherichia-Shigella	144.785	5.06901	0.978543	5.18016	2.2169e-07	5.48067e-07
Bacteria	Firmicutes	Clostridia	Oscillospirales	Oscillospiraceae	Colidextribacter	112.772	-8.17435	0.801429	-10.1997	1.98838e-24	1.96629e-23
Bacteria	Firmicutes	Clostridia	Oscillospirales	Oscillospiraceae	uncultured	100.13	-11.0869	0.805181	-13.7695	3.88998e-43	8.65521e-42
Bacteria	Firmicutes	Clostridia	Clostridia_vadinBB60_group	Clostridia_vadinBB60_group	Clostridia_vadinBB60_group	94.0536	-7.27031	0.906147	-8.02332	1.02929e-15	4.58033e-15
Bacteria	Firmicutes	Clostridia	Lachnospirales	Lachnospiraceae	Lachnospiraceae_UCG-001	92.393	-4.91502	1.1125	-4.41799	9.96215e-06	1.97029e-05
Bacteria	Firmicutes	Clostridia	Lachnospirales	Lachnospiraceae	Hungatella	85.5456	24.1275	2.28859	10.5425	5.49984e-26	6.11858e-25
Bacteria	Proteobacteria	Gammaproteobacteria	Enterobacterales	Enterobacteriaceae	Klebsiella	85.1024	8.97599	0.922783	9.72709	2.31121e-22	1.86998e-21
Bacteria	Firmicutes	Clostridia	Lachnospirales	Lachnospiraceae	Blautia	70.0179	-1.19668	0.404047	-2.96172	0.00305923	0.00469433
Bacteria	Firmicutes	Clostridia	Oscillospirales	Oscillospiraceae	Oscillibacter	67.2121	-10.179	0.717895	-14.179	1.23598e-45	5.50011e-44
Bacteria	Firmicutes	Clostridia	Lachnospirales	Lachnospiraceae	Roseburia	53.0695	-9.56802	0.953719	-10.0323	1.09889e-23	9.78011e-23
Bacteria	Firmicutes	Clostridia	Oscillospirales	[Eubacterium]_coprostanoligenes_group	[Eubacterium]_coprostanoligenes_group	48.8105	-10.0417	1.04416	-9.61706	6.77426e-22	5.02424e-21
Bacteria	Firmicutes	Bacilli	Erysipelotrichales	Erysipelotrichaceae	Dubosiella	48.7591	-3.61398	0.882395	-4.09564	4.20997e-05	7.49374e-05
Bacteria	Firmicutes	Bacilli	RF39	RF39	RF39	36.547	-9.62226	0.826465	-11.6427	2.50047e-31	3.17917e-30
Bacteria	Firmicutes	Clostridia	Lachnospirales	Lachnospiraceae	GCA-900066575	28.2312	-9.2577	0.659223	-14.0434	8.46168e-45	2.5103e-43
Bacteria	Firmicutes	Clostridia	Lachnospirales	Lachnospiraceae	uncultured	27.5007	-7.46496	0.95856	-7.78768	6.82513e-15	2.89255e-14
Bacteria	Firmicutes	Clostridia	Lachnospirales	Lachnospiraceae	Anaerostipes	25.175	3.37107	0.922779	3.65318	0.000259017	0.000434953
Bacteria	Firmicutes	Bacilli	Erysipelotrichales	Erysipelotrichaceae	Ileibacterium	23.1765	-6.00682	1.41604	-4.24199	2.21542e-05	4.10776e-05
Bacteria	Cyanobacteria	Vampirivibrionia	Gastranaerophilales	Gastranaerophilales	Gastranaerophilales	20.3381	-3.16128	1.41334	-2.23675	0.0253028	0.0341205
Bacteria	Firmicutes	Clostridia	Oscillospirales	Oscillospiraceae	Intestinimonas	18.8056	-8.65504	1.8246	-4.74352	2.10033e-06	4.67324e-06
Bacteria	Firmicutes	Clostridia	Lachnospirales	Lachnospiraceae	ASF356	17.2244	-6.2378	1.16605	-5.34952	8.81898e-08	2.24254e-07
Bacteria	Firmicutes	Clostridia	Oscillospirales	Ruminococcaceae	Anaerotruncus	17.1888	-3.33608	0.789794	-4.22399	2.40017e-05	4.3595e-05
Bacteria	Firmicutes	Bacilli	Erysipelotrichales	Erysipelotrichaceae	[Clostridium]_innocuum_group	16.7862	6.63177	0.97764	6.78345	1.17337e-11	3.72963e-11
Bacteria	Firmicutes	Clostridia	Oscillospirales	Ruminococcaceae	UBA1819	15.8514	-8.39857	1.1037	-7.60947	2.75213e-14	1.06496e-13
Bacteria	Firmicutes	Bacilli	Erysipelotrichales	Erysipelotrichaceae	uncultured	13.5872	-5.27895	1.56855	-3.36549	0.000764068	0.00121432
Bacteria	Firmicutes	Clostridia	Oscillospirales	Ruminococcaceae	Incertae_Sedis	13.1133	-8.13794	1.04953	-7.75392	8.91011e-15	3.60455e-14
Bacteria	Firmicutes	Clostridia	Oscillospirales	Ruminococcaceae	Ruminococcus	11.6868	-7.9418	0.910288	-8.7245	2.67359e-18	1.58633e-17
Bacteria	Firmicutes	Clostridia	Lachnospirales	Lachnospiraceae	Lachnospiraceae_UCG-006	11.6507	-7.97192	1.28329	-6.21212	5.22757e-10	1.48108e-09
Bacteria	Firmicutes	Clostridia	Oscillospirales	Ruminococcaceae	uncultured	11.5298	-7.95413	0.83689	-9.50438	2.01233e-21	1.27927e-20
Bacteria	Firmicutes	Clostridia	Lachnospirales	Lachnospiraceae	A2	11.2548	-7.93562	0.92321	-8.59568	8.27722e-18	4.6042e-17
Bacteria	Firmicutes	Bacilli	Acholeplasmatales	Acholeplasmataceae	Anaeroplasma	10.2175	-4.98215	1.43521	-3.47138	0.000517782	0.000837866
Bacteria	Firmicutes	Clostridia	Oscillospirales	UCG-010	UCG-010	9.39101	-7.68825	0.800817	-9.60051	7.9549e-22	5.44604e-21
Bacteria	Firmicutes	Clostridia	Lachnospirales	Lachnospiraceae	[Eubacterium]_xylanophilum_group	8.58732	-7.49169	1.10026	-6.80904	9.825e-12	3.36317e-11
Bacteria	Firmicutes	Clostridia	Lachnospirales	Lachnospiraceae	Robinsoniella	7.53975	5.45861	2.07637	2.62892	0.00856571	0.0122959
Bacteria	Firmicutes	Clostridia	Oscillospirales	Oscillospiraceae	Flavonifractor	7.09915	3.03946	1.06808	2.84574	0.00443089	0.00668389
Bacteria	Firmicutes	Clostridia	Oscillospirales	Ruminococcaceae	Ruminococcaceae	6.51372	-7.12454	1.04938	-6.78927	1.12704e-11	3.71505e-11
Bacteria	Firmicutes	Clostridia	Peptococcales	Peptococcaceae	uncultured	5.99327	-6.97853	0.830313	-8.4047	4.28973e-17	2.2458e-16
Bacteria	Firmicutes	Clostridia	Christensenellales	Christensenellaceae	Christensenellaceae_R-7_group	5.2094	-6.77429	0.823577	-8.22544	1.94476e-16	9.10964e-16
Bacteria	Firmicutes	Clostridia	Oscillospirales	Ruminococcaceae	[Eubacterium]_siraeum_group	5.20529	-6.82238	1.51861	-4.49252	7.03858e-06	1.45682e-05
Bacteria	Firmicutes	Bacilli	Erysipelotrichales	Erysipelatoclostridiaceae	Candidatus_Stoquefichus	5.16247	-6.80699	1.41816	-4.79987	1.58767e-06	3.71849e-06
Bacteria	Desulfobacterota	Desulfovibrionia	Desulfovibrionales	Desulfovibrionaceae	Bilophila	4.83365	-2.95402	1.2282	-2.40516	0.0161652	0.0221339
Bacteria	Firmicutes	Clostridia	Oscillospirales	Oscillospiraceae	NK4A214_group	4.68328	-6.60659	0.904369	-7.30519	2.76872e-13	9.85665e-13
Bacteria	Firmicutes	Clostridia	Oscillospirales	Butyricicoccaceae	UCG-009	4.23595	-6.51751	0.787616	-8.27498	1.2848e-16	6.35262e-16
Bacteria	Actinobacteriota	Coriobacteriia	Coriobacteriales	Eggerthellaceae	Enterorhabdus	3.8143	-5.74381	0.847495	-6.7774	1.22356e-11	3.75505e-11
Bacteria	Firmicutes	Clostridia	Clostridiales	Clostridiaceae	Candidatus_Arthromitus	2.87406	-5.97964	1.34371	-4.4501	8.58302e-06	1.73611e-05
Bacteria	Firmicutes	Clostridia	Lachnospirales	Lachnospiraceae	Acetatifactor	2.80104	-5.92198	1.3011	-4.55151	5.32629e-06	1.1562e-05
Bacteria	Firmicutes	Clostridia	Lachnospirales	Lachnospiraceae	Tuzzerella	2.77049	-5.95258	0.80296	-7.4133	1.23195e-13	4.56847e-13
Bacteria	Firmicutes	Clostridia	Peptostreptococcales-Tissierellales	Anaerovoracaceae	[Eubacterium]_nodatum_group	2.60489	-5.80159	1.2848	-4.51555	6.31524e-06	1.33823e-05
Bacteria	Firmicutes	Clostridia	Oscillospirales	Oscillospiraceae	UCG-005	2.47065	-5.71481	1.34591	-4.24606	2.17559e-05	4.10776e-05
Bacteria	Firmicutes	Clostridia	Christensenellales	Christensenellaceae	uncultured	2.18922	-4.98499	1.38113	-3.60936	0.000306949	0.000505898
Bacteria	Firmicutes	Bacilli	Erysipelotrichales	Erysipelotrichaceae	Turicibacter	2.04024	-5.46465	2.0246	-2.69913	0.00695204	0.0101431
Bacteria	Firmicutes	Clostridia	Clostridia	Hungateiclostridiaceae	Ruminiclostridium	1.70892	-5.16036	1.58333	-3.25919	0.00111732	0.00174459
Bacteria	Firmicutes	Clostridia	Monoglobales	Monoglobaceae	Monoglobus	1.41111	-4.99434	1.23677	-4.03822	5.38574e-05	9.39864e-05
Bacteria	Firmicutes	Clostridia	Peptostreptococcales-Tissierellales	Anaerovoracaceae	Anaerovorax	1.10804	-4.37202	2.02003	-2.16433	0.0304386	0.0398388
Bacteria	Firmicutes	Clostridia	Oscillospirales	Ruminococcaceae	Paludicola	0.998626	-4.53812	1.76526	-2.57079	0.0101466	0.014334
Bacteria	Firmicutes	Clostridia	Peptococcales	Peptococcaceae	Peptococcus	0.98585	-4.50466	2.02716	-2.22215	0.026273	0.0348999
Bacteria	Firmicutes	Clostridia	Peptostreptococcales-Tissierellales	Anaerovoracaceae	Family_XIII_AD3011_group	0.854161	-4.32742	1.58258	-2.73441	0.00624926	0.00926974

## Sheet: CPEClinda vs Clinda
Supplementary Table 4. Differential abundance testing at the genus level (DESeq2 with Benjamini-Hochberg False Discovery Rate) from Figure 6. Results are filtered based on FDR < 0.05.
Kingdom	Phylum	Class	Order	Family	Genus	baseMean	log2FoldChange	lfcSE	stat	pvalue	padj
Bacteria	Bacteroidota	Bacteroidia	Bacteroidales	Muribaculaceae	Muribaculaceae	15317.6	-3.59706	1.34301	-2.67835	0.00739859	0.020909
Bacteria	Bacteroidota	Bacteroidia	Bacteroidales	Rikenellaceae	Alistipes	1095.15	-12.8189	1.74054	-7.36488	1.7731e-13	2.30503e-12
Bacteria	Bacteroidota	Bacteroidia	Bacteroidales	Muribaculaceae	Muribaculum	673.543	-4.65405	1.83332	-2.53858	0.0111302	0.0301443
Bacteria	Firmicutes	Clostridia	Lachnospirales	Lachnospiraceae	Lachnoclostridium	634.628	5.34149	1.58045	3.37973	0.000725564	0.00262009
Bacteria	Firmicutes	Bacilli	Lactobacillales	Lactobacillaceae	Lactobacillus	503.708	-4.62558	0.700602	-6.60229	4.04861e-11	3.75943e-10
Bacteria	Firmicutes	Clostridia	Lachnospirales	Lachnospiraceae	Hungatella	358.156	27.4715	2.48725	11.0449	2.31922e-28	3.76873e-27
Bacteria	Firmicutes	Clostridia	Lachnospirales	Lachnospiraceae	Lachnospiraceae_NK4A136_group	330.839	-14.006	2.00247	-6.99437	2.66448e-12	2.88652e-11
Bacteria	Firmicutes	Clostridia	Lachnospirales	Lachnospiraceae	Blautia	220.455	-1.21525	0.53947	-2.25267	0.0242798	0.0495377
Bacteria	Desulfobacterota	Desulfovibrionia	Desulfovibrionales	Desulfovibrionaceae	uncultured	213.102	26.7422	1.83413	14.5803	3.74837e-48	2.43644e-46
Bacteria	Firmicutes	Clostridia	Oscillospirales	[Eubacterium]_coprostanoligenes_group	[Eubacterium]_coprostanoligenes_group	91.6816	-26.2877	2.16187	-12.1597	5.0947e-34	1.10385e-32
Bacteria	Firmicutes	Clostridia	Oscillospirales	Oscillospiraceae	uncultured	59.2031	-10.0245	1.961	-5.11193	3.18891e-07	2.3031e-06
Bacteria	Firmicutes	Clostridia	Clostridia_UCG-014	Clostridia_UCG-014	Clostridia_UCG-014	49.0244	-26.5402	2.1126	-12.5629	3.37894e-36	1.09816e-34
Bacteria	Firmicutes	Clostridia	Oscillospirales	Oscillospiraceae	Colidextribacter	45.6217	-8.58717	1.89255	-4.53735	5.69641e-06	2.84821e-05
Bacteria	Firmicutes	Clostridia	Oscillospirales	Oscillospiraceae	Oscillibacter	35.9508	-9.30689	1.92386	-4.8376	1.31414e-06	7.76539e-06
Bacteria	Firmicutes	Clostridia	Lachnospirales	Lachnospiraceae	uncultured	32.1968	-9.13623	1.96016	-4.66097	3.14717e-06	1.70472e-05
Bacteria	Firmicutes	Bacilli	Erysipelotrichales	Erysipelotrichaceae	Dubosiella	31.984	-5.13849	1.35668	-3.78756	0.000152136	0.000659255
Bacteria	Firmicutes	Clostridia	Oscillospirales	Ruminococcaceae	Anaerotruncus	29.8052	-3.06064	1.28229	-2.38686	0.016993	0.0368183
Bacteria	Proteobacteria	Alphaproteobacteria	Rhodospirillales	uncultured	uncultured	29.6514	-4.80504	1.97177	-2.43692	0.0148129	0.0343871
Bacteria	Firmicutes	Clostridia	Oscillospirales	UCG-010	UCG-010	21.8003	-8.5765	1.90747	-4.49628	6.91515e-06	3.21061e-05
Bacteria	Firmicutes	Bacilli	Erysipelotrichales	Erysipelotrichaceae	[Clostridium]_innocuum_group	17.4128	6.43583	1.1849	5.43156	5.58643e-08	4.53898e-07
Bacteria	Firmicutes	Clostridia	Oscillospirales	Oscillospiraceae	Flavonifractor	15.0984	6.23307	1.22419	5.09159	3.55068e-07	2.30794e-06
Bacteria	Firmicutes	Clostridia	Lachnospirales	Lachnospiraceae	Lachnospiraceae_UCG-001	14.8383	-7.64644	2.39307	-3.19524	0.00139712	0.00454065
Bacteria	Firmicutes	Clostridia	Oscillospirales	Ruminococcaceae	Incertae_Sedis	14.2458	-3.85604	1.61061	-2.39415	0.0166588	0.0368183
Bacteria	Actinobacteriota	Coriobacteriia	Coriobacteriales	Eggerthellaceae	Enterorhabdus	11.8744	-6.6223	2.13283	-3.10494	0.00190318	0.00589081
Bacteria	Firmicutes	Bacilli	Erysipelotrichales	Erysipelotrichaceae	Faecalibaculum	11.7352	-6.25519	1.69486	-3.69068	0.000223654	0.000855148
Bacteria	Firmicutes	Clostridia	Oscillospirales	Ruminococcaceae	Ruminococcaceae	9.45478	-7.36059	1.9772	-3.72273	0.000197082	0.000800645
Bacteria	Actinobacteriota	Actinobacteria	Bifidobacteriales	Bifidobacteriaceae	Bifidobacterium	6.7019	4.31488	1.93707	2.22753	0.025912	0.0495377
Bacteria	Firmicutes	Clostridia	Lachnospirales	Lachnospiraceae	ASF356	6.27722	-6.79552	2.10133	-3.23392	0.00122105	0.00417729
Bacteria	Firmicutes	Clostridia	Peptococcales	Peptococcaceae	uncultured	4.77707	-6.18216	2.76914	-2.23252	0.0255806	0.0495377
Bacteria	Firmicutes	Clostridia	Lachnospirales	Lachnospiraceae	[Eubacterium]_xylanophilum_group	3.86406	-6.12568	2.48637	-2.46371	0.0137509	0.0343773
Bacteria	Firmicutes	Clostridia	Christensenellales	Christensenellaceae	uncultured	3.73053	-5.57187	2.47675	-2.24966	0.0244702	0.0495377
Bacteria	Firmicutes	Bacilli	Erysipelotrichales	Erysipelotrichaceae	uncultured	3.69882	-6.06492	2.48715	-2.4385	0.0147484	0.0343871
Bacteria	Firmicutes	Clostridia	Oscillospirales	Butyricicoccaceae	Butyricicoccus	3.27649	-5.74221	2.07429	-2.76828	0.00563531	0.0166498
Bacteria	Firmicutes	Clostridia	Monoglobales	Monoglobaceae	Monoglobus	2.60351	-5.59105	2.2636	-2.46998	0.0135121	0.0343773

## Sheet: FMT vs Clinda
Supplementary Table 4. Differential abundance testing at the genus level (DESeq2 with Benjamini-Hochberg False Discovery Rate) from Figure 6. Results are filtered based on FDR < 0.05.
Kingdom	Phylum	Class	Order	Family	Genus	baseMean	log2FoldChange	lfcSE	stat	pvalue	padj
Bacteria	Bacteroidota	Bacteroidia	Bacteroidales	Rikenellaceae	Alistipes	811.144	-4.03856	1.57549	-2.56337	0.0103661	0.0345538
Bacteria	Firmicutes	Clostridia	Lachnospirales	Lachnospiraceae	Lachnoclostridium	602.329	5.74546	1.56196	3.67836	0.000234735	0.00104327
Bacteria	Firmicutes	Bacilli	Lactobacillales	Lactobacillaceae	Lactobacillus	377.481	-3.01078	0.743479	-4.04958	5.131e-05	0.000259078
Bacteria	Desulfobacterota	Desulfovibrionia	Desulfovibrionales	Desulfovibrionaceae	uncultured	348.52	11.4405	0.721231	15.8625	1.1522e-56	9.21762e-55
Bacteria	Firmicutes	Clostridia	Lachnospirales	Lachnospiraceae	Lachnospiraceae_NK4A136_group	230.708	-9.57401	2.00467	-4.77585	1.78945e-06	1.43156e-05
Bacteria	Firmicutes	Clostridia	Lachnospirales	Lachnospiraceae	Hungatella	175.231	27.0134	2.45529	11.0021	3.73376e-28	7.46753e-27
Bacteria	Firmicutes	Clostridia	Lachnospirales	Lachnospiraceae	Blautia	140.758	-1.57012	0.493706	-3.18028	0.00147131	0.00588523
Bacteria	Bacteroidota	Bacteroidia	Bacteroidales	Rikenellaceae	Rikenellaceae_RC9_gut_group	64.5658	25.6111	2.55231	10.0345	1.07497e-23	1.4333e-22
Bacteria	Firmicutes	Clostridia	Oscillospirales	[Eubacterium]_coprostanoligenes_group	[Eubacterium]_coprostanoligenes_group	63.6887	-26.6098	2.18736	-12.1653	4.75936e-34	1.90374e-32
Bacteria	Campilobacterota	Campylobacteria	Campylobacterales	Helicobacteraceae	Helicobacter	50.2255	8.49419	1.77041	4.79788	1.60355e-06	1.42538e-05
Bacteria	Firmicutes	Clostridia	Oscillospirales	Oscillospiraceae	uncultured	42.162	-8.84166	1.96981	-4.48858	7.16979e-06	4.77986e-05
Bacteria	Firmicutes	Bacilli	Erysipelotrichales	Erysipelotrichaceae	[Clostridium]_innocuum_group	35.0276	8.0259	1.11998	7.1661	7.71639e-13	8.81873e-12
Bacteria	Bacteroidota	Bacteroidia	Bacteroidales	Prevotellaceae	Alloprevotella	34.5239	10.4505	2.05198	5.0929	3.52625e-07	3.52625e-06
Bacteria	Firmicutes	Clostridia	Oscillospirales	Oscillospiraceae	Colidextribacter	33.4856	-4.91911	1.95891	-2.51115	0.0120339	0.0385086
Bacteria	Firmicutes	Clostridia	Clostridia_UCG-014	Clostridia_UCG-014	Clostridia_UCG-014	31.3685	-25.6541	2.12216	-12.0886	1.21263e-33	3.23367e-32
Bacteria	Actinobacteriota	Actinobacteria	Bifidobacteriales	Bifidobacteriaceae	Bifidobacterium	25.6799	6.87364	1.64365	4.18194	2.89031e-05	0.000177463
Bacteria	Firmicutes	Clostridia	Oscillospirales	Oscillospiraceae	Oscillibacter	24.8984	-7.67764	1.84311	-4.16558	3.10561e-05	0.000177463
Bacteria	Firmicutes	Clostridia	Lachnospirales	Lachnospiraceae	uncultured	23.2517	-7.97314	1.97	-4.04728	5.18157e-05	0.000259078
Bacteria	Firmicutes	Clostridia	Oscillospirales	UCG-010	UCG-010	15.3141	-7.37312	1.90853	-3.86325	0.000111889	0.000526535
Bacteria	Firmicutes	Clostridia	Lachnospirales	Lachnospiraceae	Robinsoniella	14.7388	23.5508	2.24678	10.482	1.04469e-25	1.67151e-24
Bacteria	Firmicutes	Clostridia	Oscillospirales	Oscillospiraceae	Flavonifractor	11.8169	6.42894	1.3838	4.64585	3.38684e-06	2.46315e-05
Bacteria	Firmicutes	Clostridia	Oscillospirales	Ruminococcaceae	Incertae_Sedis	9.49882	-6.67918	1.86171	-3.58765	0.000333669	0.00140492
Bacteria	Actinobacteriota	Coriobacteriia	Coriobacteriales	Eggerthellaceae	Enterorhabdus	7.52445	-5.53201	2.05914	-2.68657	0.00721905	0.0262511
Bacteria	Firmicutes	Clostridia	Oscillospirales	Ruminococcaceae	Ruminococcaceae	6.73941	-6.17663	1.98248	-3.1156	0.00183568	0.00699307
Bacteria	Firmicutes	Clostridia	Oscillospirales	Ruminococcaceae	uncultured	6.54504	-6.15596	2.35833	-2.61031	0.00904601	0.0314644

## Sheet: FMT vs CPEClinda
Supplementary Table 4. Differential abundance testing at the genus level (DESeq2 with Benjamini-Hochberg False Discovery Rate) from Figure 6. Results are filtered based on FDR < 0.05.
Kingdom	Phylum	Class	Order	Family	Genus	baseMean	log2FoldChange	lfcSE	stat	pvalue	padj
Bacteria	Bacteroidota	Bacteroidia	Bacteroidales	Muribaculaceae	Muribaculaceae	15164.2	3.34367	0.896137	3.73121	0.000190565	0.00136572
Bacteria	Verrucomicrobiota	Verrucomicrobiae	Verrucomicrobiales	Akkermansiaceae	Akkermansia	4946.09	-2.54403	0.836903	-3.03981	0.00236725	0.0127239
Bacteria	Proteobacteria	Alphaproteobacteria	Rhodospirillales	uncultured	uncultured	476.613	8.64178	1.94762	4.43711	9.11757e-06	0.000130685
Bacteria	Firmicutes	Bacilli	Lactobacillales	Lactobacillaceae	Lactobacillus	108.617	2.23024	0.680211	3.27875	0.00104268	0.00640505
Bacteria	Bacteroidota	Bacteroidia	Bacteroidales	Rikenellaceae	Rikenellaceae_RC9_gut_group	104.961	26.8344	2.6701	10.05	9.18937e-24	3.95143e-22
Bacteria	Campilobacterota	Campylobacteria	Campylobacterales	Helicobacteraceae	Helicobacter	78.7443	11.1229	1.64584	6.75821	1.39703e-11	3.00362e-10
Bacteria	Bacteroidota	Bacteroidia	Bacteroidales	Prevotellaceae	Alloprevotella	62.0029	7.13778	1.83514	3.88949	0.000100453	0.000863899
Bacteria	Bacteroidota	Bacteroidia	Bacteroidales	Rikenellaceae	Alistipes	24.3678	6.80292	1.56867	4.33674	1.44609e-05	0.000155455
