# Supplementary material for: Gut colonisation with multidrug-resistant Klebsiella pneumoniae worsens Pseudomonas aeruginosa lung infection
Source: Nat Commun. 2023 Jan 5;14:78. doi: 10.1038/s41467-022-35767-4 (PMC9816093; doi:10.1038/s41467-022-35767-4)
Supplement: Supplementary file 8 — Source Data [file 41467_2022_35767_MOESM8_ESM.xlsx]

## Sheet: Figure 1
Figure 1d: Shannon
Control	CPE	Clinda	CPE+Clinda		ANOVA summary			Tukey's multiple comparisons test	Adjusted P Value
3.83129	3.93724	3.55239	2.09201		F	15.57		Control vs. CPE	0.9939
3.92157	3.83108	3.4885	1.69091		P value	<0.0001		Control vs. Clinda	0.0071
3.45049	4.16371	1.23911	1.70663					Control vs. CPE+Clinda	0.0004
3.67758	3.68212	1.94212	1.74482					CPE vs. Clinda	0.0042
3.86477	3.58835	1.6705	2.01003					CPE vs. CPE+Clinda	0.0002
								Clinda vs. CPE+Clinda	0.4686
Figure 1d: Muribaculaceae					ANOVA summary			Tukey's multiple comparisons test	Adjusted P Value
Control	CPE	Clinda	CPE+Clinda		F	14.34		Control vs. CPE	0.3555
50.9435	39.1736	28.3312	0.0809799		P value	<0.0001		Control vs. Clinda	0.0253
35.968	35.3247	22.275	0.0484614					Control vs. CPE+Clinda	<0.0001
35.0148	22.1346	20.7556	0.0181573					CPE vs. Clinda	0.4546
28.0011	17.2954	15.3657	0.0105147					CPE vs. CPE+Clinda	0.0015
27.4673	15.6821	0.438432	0					Clinda vs. CPE+Clinda	0.0317

## Sheet: Figure 2
Figure 2: Disease Score
Control	CPE	Clinda	CPE+Clinda		ANOVA summary			Tukey's multiple comparisons test	Adjusted P Value
3.27504	1.0782	2.83731	3.85325		F	6.671		Control vs. CPE	0.88
3.57348	2.93705	1.07469	3.62281		P value	0.001		Control vs. Clinda	>0.99
3.396	2.95862	4.54743	4.40605					Control vs. CPE+Clinda	0.003
2.66511	2.39012	3.6976	4.41699					CPE vs. Clinda	0.9
2.41348	2.78411	4.64378	3.45968					CPE vs. CPE+Clinda	0.02
3.37421	3.4406	0.588028	4.48694					Clinda vs. CPE+Clinda	0.003
1.02492	2.39644	0.953029	3.57715
0.588235	3.71733	1.69686	5.5521
1.06043	3.40079	0.172858	5.52548
	2.5918	3.88502	3.58642
			5.17872
Figure 2: Lung Injury
Control	CPE	Clinda	CPE+Clinda		ANOVA summary			Tukey's multiple comparisons test	Adjusted P Value
1.67596	1.52616	2.06349	6.16498		F	8.229		Control vs. CPE	0.58
5.15774	2.78373	1.02847	5.16284		P value	<0.001		Control vs. Clinda	0.97
2.07755	2.63998	5.78582	6.9451					Control vs. CPE+Clinda	<0.001
1.78303	2.49107	4.33025	4.436					CPE vs. Clinda	0.82
2.92943	4.12366	4.3035	5.38678					CPE vs. CPE+Clinda	0.01
5.11224	4.74106	1.27011	5.12437					Clinda vs. CPE+Clinda	0.001
2.03984	5.54122	1.77862	5.73939
3.06044	5.77485	5.1461	4.12266
0.8296	2.78155	1.2337	6.76218
	3.59685	3.37981	7.09027
Figure 2: Lung CFU
Control	CPE	Clinda	CPE+Clinda		ANOVA summary			Tukey's multiple comparisons test	Adjusted P Value
4.69897	3.39794	4.17609	4.83885		F	1.922		Control vs. CPE	0.9
6.00432	4.53148	3.70757	5.85126		P value	0.14		Control vs. Clinda	0.74
5.34242	4.32222	6.63347	6.27875					Control vs. CPE+Clinda	0.69
6.51851	5.25527	6.20412	6.20412					CPE vs. Clinda	0.99
6.23045	4.81954	5.716	4.96379					CPE vs. CPE+Clinda	0.26
5.5682	6.68124	4.41497	6.80618					Clinda vs. CPE+Clinda	0.14
4.38021	6.04139	4.61278	4.76343
4.38021	5	4.39794	5.6902
4.25527	4.79934	4.08279	5.23045
	4.85733	4.38021	4.75587
			7.57978
Figure2: Spleen CFU
Control	CPE	Clinda	CPE+Clinda		ANOVA summary			Tukey's multiple comparisons test	Adjusted P Value
0	2	2.04139	2.17609		F	4.967		Control vs. CPE	>0.99
4.36173	2.50515	0	2.99564		P value	0.005		Control vs. Clinda	0.95
2.04139	2.23045	3.81291	4.11394					Control vs. CPE+Clinda	0.03
2.87506	2.6902	2.77085	4.39794					CPE vs. Clinda	0.87
2.54407	1.77815	2.54407	2.44716					CPE vs. CPE+Clinda	0.05
3.53148	2.87506	1.77815	4.41497					Clinda vs. CPE+Clinda	0.007
2.60206	2.72428	2.75588	4.21219
2.51851	3.44716	2.39794	3.86332
2.23045	3.23045	2.44716	3.5682
	2.66276	2.57978	4.09691
			4.06446
Figure 2: BAL Number of cells
Control	CPE	Clinda	CPE+Clinda		ANOVA summary			Tukey's multiple comparisons test	Adjusted P Value
5.85733	6.47712	5.77815	6.74663		F	2.61		Control vs. CPE	0.79
6.20412	6.31806	4.77815	6.60423		P value	0.07		Control vs. Clinda	0.41
6.95904	6.65128	6.16435	5.94448					Control vs. CPE+Clinda	0.93
5.95424	6.26482	6.07918	6.25527					CPE vs. Clinda	0.07
6.30103	6.73239	6.30103	6.29226					CPE vs. CPE+Clinda	0.99
5.95424	5.68425	5.39794	5.90309					Clinda vs. CPE+Clinda	0.12
6.15381	5.727	5.8451	5.76592
5.62402	6.57978	6.20911	6.47712
5.47712	5.69897	5.08715	5.65321
	6.20412	5.82391	5.94613
			6.27875
Figure 2: Histological Score
Control	CPE	Clinda	CPE+Clinda		Kruskal-Wallis test			Dunn's multiple comparisons test	Adjusted P Value
8	10	13	15		P value	<0.001		Control vs. CPE	0.33
4	13	14	13					Control vs. Clinda	0.02
4	12	13	12					Control vs. CPE+Clinda	<0.001
8	12	15	15					CPE vs. Clinda	>0.99
7	12	11	16					CPE vs. CPE+Clinda	0.24
5	10	12	17					Clinda vs. CPE+Clinda	>0.99

## Sheet: Figure 3
Figure 3: Alveolar Macropahges
Control	CPE	Clinda	CPE+Clinda	Non-Infected		ANOVA summary			Tukey's multiple comparisons test	Adjusted P Value
0.35	0.193	0.022	0.069	0.273		F	3.159		Control vs. CPE	0.1844
0.273	0.164	0.411	0.053	0.136		P value	0.0485		Control vs. Clinda	0.5273
0.159	0.095	0.405	0.26	0.211					Control vs. CPE+Clinda	0.0355
0.22	0.166	0.218	0.147						CPE vs. Clinda	0.9185
0.409	0.279	0.12	0.083						CPE vs. CPE+Clinda	0.8227
0.647	0.215		0.113						Clinda vs. CPE+Clinda	0.4784
Figure 3: cDC1
Control	CPE	Clinda	CPE+Clinda	Non-Infected		ANOVA summary			Tukey's multiple comparisons test	Adjusted P Value
0.161	0.082	0.013	0.029	0.05		F	1.253		Control vs. CPE	0.3881
0.064	0.045	0.139	0.026	0.024		P value	0.3187		Control vs. Clinda	0.7956
0.065	0.031	0.123	0.135	0.043					Control vs. CPE+Clinda	0.344
0.085	0.065	0.073	0.075						CPE vs. Clinda	0.9201
0.093	0.094	0.047	0.045						CPE vs. CPE+Clinda	0.9998
0.138	0.066		0.061						Clinda vs. CPE+Clinda	0.8894
Figure 3: cDC2
Control	CPE	Clinda	CPE+Clinda	Non-Infected		ANOVA summary			Tukey's multiple comparisons test	Adjusted P Value
0.159	0.084	0.011	0.03	0.016		F	4.391		Control vs. CPE	0.0552
0.112	0.046	0.086	0.029	0.015		P value	0.0165		Control vs. Clinda	0.0622
0.075	0.028	0.079	0.061	0.021		P value summary	*		Control vs. CPE+Clinda	0.0202
0.082	0.041	0.074	0.039						CPE vs. Clinda	0.9999
0.104	0.1	0.035	0.06						CPE vs. CPE+Clinda	0.9616
0.319	0.056		0.049						Clinda vs. CPE+Clinda	0.9788
Figure 3: NKT
Control	CPE	Clinda	CPE+Clinda	Non-Infected		ANOVA summary			Tukey's multiple comparisons test	Adjusted P Value
0.363	0.144	0.02	0.061	0.052		F	5.053		Control vs. CPE	0.0627
0.131	0.062	0.035	0.073	0.027		P value	0.0091		Control vs. Clinda	0.007
0.106	0.074	0.09	0.083	0.05					Control vs. CPE+Clinda	0.0622
0.193	0.145	0.075	0.149						CPE vs. Clinda	0.7379
0.12	0.154	0.104	0.114						CPE vs. CPE+Clinda	>0.9999
0.356	0.052	0.064	0.15						Clinda vs. CPE+Clinda	0.7403
Figure 3: AM I-Ab
Control	CPE	Clinda	CPE+Clinda	Non-Infected		ANOVA summary			Tukey's multiple comparisons test	Adjusted P Value
904	733	828	938	1213		F	4.577		Control vs. CPE	0.1049
916	787	1038	672	1228		P value	0.0142		Control vs. Clinda	0.9685
899	741	942	840	1117					Control vs. CPE+Clinda	0.0224
901	825	805	737						CPE vs. Clinda	0.2751
926	893	968	630						CPE vs. CPE+Clinda	0.8672
1102	895		812						Clinda vs. CPE+Clinda	0.0761
Figure 3: cDC1 I-Ab
Control	CPE	Clinda	CPE+Clinda	Non-Infected		ANOVA summary			Tukey's multiple comparisons test	Adjusted P Value
8017	8961	6508	6419	2369		F	0.2376		Control vs. CPE	0.9695
3429	2175	3121	6582	2776		P value	0.8691		Control vs. Clinda	0.9461
6648	6623	6277	5724	2797					Control vs. CPE+Clinda	0.8416
7927	8087	7607	7195						CPE vs. Clinda	0.9993
3650	7309	7428	6079						CPE vs. CPE+Clinda	0.9809
3415	3075		6901						Clinda vs. CPE+Clinda	0.995
Figure 3: cDC2 I-Ab
Control	CPE	Clinda	CPE+Clinda	Non-Infected		ANOVA summary			Tukey's multiple comparisons test	Adjusted P Value
4812	5556	4661	4276	2215		F	2.925		Control vs. CPE	0.977
2519	1809	3275	4313	2919		P value	0.0604		Control vs. Clinda	0.061
4079	3530	7282	5861	3121					Control vs. CPE+Clinda	0.4584
4950	3750	7522	5746						CPE vs. Clinda	0.1271
2895	6395	7146	3973						CPE vs. CPE+Clinda	0.6981
2471	2697		4999						Clinda vs. CPE+Clinda	0.5834
Figure 3: Neutrophils
Control	CPE	Clinda	CPE+Clinda	Non-Infected		ANOVA summary			Tukey's multiple comparisons test	Adjusted P Value
14.533	6.078	2.234	6.212	0.5		F	1.5		Control vs. CPE	0.215
8.626	2.17	6.609	10.424	0.312		P value	0.2466		Control vs. Clinda	0.5967
8.279	5.679	11.764	7.809	0.353					Control vs. CPE+Clinda	0.9125
9.742	8.736	13.038	8.285						CPE vs. Clinda	0.9087
6.204	11.215	6.641	10.071						CPE vs. CPE+Clinda	0.5339
17.922	5.523		14.115						Clinda vs. CPE+Clinda	0.9184
Figure 3: TNFa
Control	CPE	Clinda	CPE+Clinda			ANOVA summary			Tukey's multiple comparisons test	Adjusted P Value
308.559	223.199	433.986	643.031			F	3.199		Control vs. CPE	0.7344
867.754	541.992	76.8675	752.779			P value	0.0341		Control vs. Clinda	>0.9999
254.49	373.014	940.919	1146.48						Control vs. CPE+Clinda	0.0652
807.45	702.26	1461.79	1428.69						CPE vs. Clinda	0.7102
1233.58	716.196	1130.8	1165.64						CPE vs. CPE+Clinda	0.4224
838.139	777.168	921.757	1038.47						Clinda vs. CPE+Clinda	0.0482
42.0267	1338.1	0	836.397
258.04	1134.29	268.492	857.301
0	554.186	331.205	1294.55
	620.384	0	925.241
		90.8038	531.54
			878.206
Figure 3: IL10
Control	CPE	Clinda	CPE+Clinda			ANOVA summary			Tukey's multiple comparisons test	Adjusted P Value
13.9983	40.5213	0	84.7262			F	1.375		Control vs. CPE	0.94
156.928	39.0478	34.6272	263.02			P value	0.2862		Control vs. Clinda	0.82
65.5708	78.8323	81.7793	80.3058						Control vs. CPE+Clinda	0.7168
74.4117	47.8888	120.09	109.776						CPE vs. Clinda	0.4949
77.3588	18.4187	41.9948	53.7828						CPE vs. CPE+Clinda	0.9595
410.37	198.186	92.0938	118.617						Clinda vs. CPE+Clinda	0.2543
9.57775	136.299	152.507	67.0443
59.6767	164.295	121.564	181.977
15.4718	77.3588	90.6202	100.935
	254.179	68.5178	43.4682
			276.281
Figure 3: IL17
Control	CPE	Clinda	CPE+Clinda			ANOVA summary			Tukey's multiple comparisons test	Adjusted P Value
0	43.2284	23.6032	35.2723			F	0.2034		Control vs. CPE	0.985
110.59	34.2114	26.2553	64.9752			P value	0.8934		Control vs. Clinda	0.9952
2.38684	45.3501	95.2086	144.006						Control vs. CPE+Clinda	0.9734
98.3911	60.7319	245.845	144.006						CPE vs. Clinda	0.9303
98.3911	19.36	40.046	36.8635						CPE vs. CPE+Clinda	0.9999
231.524	207.656	20.4208	172.118						Clinda vs. CPE+Clinda	0.9006
14.0559	118.547	36.3331	50.1237
32.0898	95.739	52.2454	68.1577
7.16053	78.2355	37.9243	44.2892
	59.1407	14.0559	29.4378
			70.8097
Figure 3: IL22
Control	CPE	Clinda	CPE+Clinda			ANOVA summary			Tukey's multiple comparisons test	Adjusted P Value
5.97774	23.9451	8.71042	31.6649			F	0.7501		Control vs. CPE	0.965
57.8303	20.256	1.74208	38.0184			P value	0.5295		Control vs. Clinda	0.9431
9.12032	28.1124	66.9165	69.5809						Control vs. CPE+Clinda	0.852
49.2907	38.565	108.385	72.9967						CPE vs. Clinda	0.716
59.4016	30.6402	42.8689	22.9203						CPE vs. CPE+Clinda	0.9871
101.007	85.0205	5.56784	89.6661						Clinda vs. CPE+Clinda	0.4975
3.72328	51.2036	14.9273	38.0867
22.0322	65.0036	13.2193	33.7828
2.49357	25.3115	3.24506	35.764
	39.863	5.4312	11.1698
			51.2036

## Sheet: Figure 4
Figure 4: Disease Score
Control	CPE+Clinda	FMT		ANOVA summary			Tukey's multiple comparisons test	Adjusted P Value
1.84215	3.39256	2.30056		F	6.721		Control vs. CPE+Clinda	0.01
2.59162	3.2972	2.61825		P value	0.003		Control vs. FMT	0.95
0.726923	3.56604	2.45927					CPE+Clinda vs. FMT	0.005
1.63034	3.38222	1.77896
2.72093	3.26982	0.460751
0.812183	3.25933	2.51724
2.54668	2.27494	1.41078
2.54302	2.62721	2.57904
4.46796	3.60306	1.80367
2.56175	2.62641	2.60976
2.54458	1.74027	2.61343
2.56886	2.83497	2.40123
1.52343	4.59617	2.38165
1.66063	1.68658	2.53125
2.69717	4.49835	1.63931
Figure 4: Lung Injury
Control	CPE+Clinda	FMT		ANOVA summary			Tukey's multiple comparisons test	Adjusted P Value
4.038	4.391	3.355		F	5.242		Control vs. CPE+Clinda	0.05
5.665	6.255	4.499		P value	0.01		Control vs. FMT	0.84
1.423	6.56	6.574					CPE+Clinda vs. FMT	0.01
5.43	7.892	2.527
2.23	9.295	3.757
3.133	8.423	1.995
1.252	6.327	7.234
6.252	5.484	4.146
6.846	5.186	3.844
7.549	5.0506	4.373
2.44471	4.17101	2.30233
4.32537	5.70296	3.70328
4.17875	4.1789	3.0753
3.71422	2.50524	2.54236
		3.09964
Figure 4: Lung CFU
Control	CPE+Clinda	FMT		ANOVA summary			Tukey's multiple comparisons test	Adjusted P Value
3.57139	5.1347	4.57139		F	0.9403		Control vs. CPE+Clinda	0.47
4.88803	5.28083	6.18906		P value	0.4		Control vs. FMT	>0.99
1.95861	5.23736	4.37358					CPE+Clinda vs. FMT	0.47
5.6307	5.21388	4.51491
3.75795	5.23736	4.16273
3.25964	4.58186	4.52681
4.73676	4.908	3.95424
4.89311	3.43573	3.691
6.25964	4.30103	3.74394
6.1347	4.43573	3.86709
4.23045	6.07918	4.63347
5.32222	5.14613	6.17609
5.68124	4.39794	5.04139
4.07918	5	4.60206
3.95424	5.73239	4.27875
Figure 4: Spleen CFU
Control	CPE+Clinda	FMT		ANOVA summary			Tukey's multiple comparisons test	Adjusted P Value
1.65758	4.10474	1.25964		F	3.752		Control vs. CPE+Clinda	0.04
1.25964	1.91285	4.43573		P value	0.03		Control vs. FMT	0.92
0	4.25964	1.91285					CPE+Clinda vs. FMT	0.09
2.16273	1.80371	2.60206
0	2.87242	0.958607
0	3.8617	2.57139
2.25964	2.43573	1.91285
2.10474	0	0
2.94088	1.25964	1.25964
3.8507	3.65758	0
1.8451	3.32222	1.90309
2.14613	3.25527	3.11394
2.66276	2.74819	2.30103
2.17609	4.23045	2.65321
1.30103	2.716	1.90309
Figure 4: BAL Number of Cells
Control	CPE+Clinda	FMT		ANOVA summary			Tukey's multiple comparisons test	Adjusted P Value
6	6.30103	5.97772		F	5.799		Control vs. CPE+Clinda	0.06
6.02119	6.44716	6		P value	0.006		Control vs. FMT	0.64
5.57403	6.17609	6.11394					CPE+Clinda vs. FMT	0.005
5.8451	6.25527	5.54407
6.19728	6.02119	5.8451
6.01072	6.33244	5.47712
5.75967	6.24304	5.95424
6.32222	6.42325	5.90309
5.95424	6.66276	6
6.17609	6.37291	5.92942
6.69897	6.35794	6.25527
6.58883	6.51054	6.06446
6.49416	6.60638	6.57519
6.09342	6.4216	6.47129
		6.36549
Figure 4d: Survival
Hour	Control	CPE	Clinda	CPE+Clinda	FMT		Log-rank (Mantel-Cox) test (recommended)
24	1						Chi square	10.46
24	1						df	4
29	1						P value	0.0334
42	1
42	1
49	1
70	1
120	0
120	0
120	0
120	0
120	0
120	0
120	0
120	0
18			1
19			1
24			1
29			1
43			1
48			1
67			1
67			1
120			0
120			0
120			0
120			0
120			0
120			0
120			0
18				1
18				1
18				1
18				1
24				1
42				1
42				1
43				1
43				1
43.5				1
45.5				1
48				1
67				1
67				1
120				0
18					1
18					1
24					1
29					1
42					1
42					1
43					1
67					1
71.5					1
120					0
120					0
120					0
120					0
120					0
120					0
19		1
19		1
24		1
24		1
24		1
44		1
44		1
120		0
120		0
120		0
120		0
120		0
120		0
120		0
120		0

## Sheet: Figure 5
Figure 5: Alveolar Macropahges
Control	CPE+Clinda	FMT	Non-Infected		ANOVA summary			Tukey's multiple comparisons test	Adjusted P Value
0.23	0.01	0.19	0.18		F	5.103		Control vs. CPE+Clinda	0.02
0.1	0.04	0.08	0.14		P value	0.02		Control vs. FMT	0.74
0.06	0.01	0.07	0.19					CPE+Clinda vs. FMT	0.09
0.11	0.02	0.06	0.12
0.08	0.01	0.06	0.14
Figure 5: cDC1
Control	CPE+Clinda	FMT	Non-Infected		ANOVA summary			Tukey's multiple comparisons test	Adjusted P Value
0.029	0	0.022	0.015		F	22.58		Control vs. CPE+Clinda	<0.001
0.019	0.008	0.007	0.016		P value	<0.001		Control vs. FMT	0.01
0.021	0.004	0.015	0.016					CPE+Clinda vs. FMT	0.02
0.025	0.006	0.01	0.011
0.021	0.004	0.012	0.012
Figure 5: cDC2
Control	CPE+Clinda	FMT	Non-Infected		ANOVA summary			Tukey's multiple comparisons test	Adjusted P Value
0.108	0.03	0.093	0.052		F	28.67		Control vs. CPE+Clinda	<0.001
0.191	0.074	0.097	0.05		P value	<0.001		Control vs. FMT	0.004
0.14	0.027	0.11	0.053					CPE+Clinda vs. FMT	0.01
0.151	0.053	0.092	0.039
0.17	0.053	0.086	0.041
Figure 5: NKT
Control	CPE+Clinda	FMT	Non-Infected		ANOVA summary			Tukey's multiple comparisons test	Adjusted P Value
0.03	0.009	0.015	0.023		F	6.323		Control vs. CPE+Clinda	0.01
0.076	0.031	0.032	0.044		P value	0.01		Control vs. FMT	0.3
0.095	0.01	0.058	0.024					CPE+Clinda vs. FMT	0.16
0.049	0.035	0.069	0.033
0.075	0.008	0.049	0.02
Figure 5: AM I-Ab
Control	CPE+Clinda	FMT	Non-Infected		ANOVA summary			Tukey's multiple comparisons test	Adjusted P Value
312	1139	417	288		F	3.132		Control vs. CPE+Clinda	0.07
511	570	439	320		P value	0.08		Control vs. FMT	0.67
410	2767	432	391					CPE+Clinda vs. FMT	0.28
363	1126	631	333
602	1400.5	1966	393
Figure 5: cDC1 I-Ab
Control	CPE+Clinda	FMT	Non-Infected		ANOVA summary			Tukey's multiple comparisons test	Adjusted P Value
518	926	503	681		F	0.03683		Control vs. CPE+Clinda	>0.99
2340	1391	851	512		P value	0.96		Control vs. FMT	0.97
1131	1097	1173	511					CPE+Clinda vs. FMT	0.97
534	1147	1405	501
1186	1140.25	1407	474
Figure 5: cDC2 I-Ab
Control	CPE+Clinda	FMT	Non-Infected		ANOVA summary			Tukey's multiple comparisons test	Adjusted P Value
416	85.4	235	331		F	10.01		Control vs. CPE+Clinda	0.003
629	335	379	357		P value	0.003		Control vs. FMT	0.01
469	329	283	368					CPE+Clinda vs. FMT	0.75
646	291	279	289
427	288	373	316
Figure 5: Neutrophils
Control	CPE+Clinda	FMT	Non-Infected		ANOVA summary			Tukey's multiple comparisons test	Adjusted P Value
1.13	8.46	4.56	0.26		F	3.281		Control vs. CPE+Clinda	0.36
4.18	5.37	6.37	0.12		P value	0.07		Control vs. FMT	0.06
6.46	7.33	11.16	0.18					CPE+Clinda vs. FMT	0.51
1.56	4.87	9.58	0.14
8.03	6.51	9.83	0.11
Figure 5: TNFa
Control	CPE+Clinda	FMT		ANOVA summary			Tukey's multiple comparisons test	Adjusted P Value
794.283	947.677	927.808		F	8.565		Control vs. CPE+Clinda	0.236
44.1649	667.665	132.197		P value	0.0007		Control vs. FMT	0.0486
507.211	788.168	97.4691					CPE+Clinda vs. FMT	0.0005
380.636	658.276	501.409
1336.69	213.426	326.801
392.117	566.009	254.538
895.408	911.401	484.997
671.438	810.699	332.301
748.955	722.354	679.013
692.364	677.116	614.968
409.637	817.93	473.655
554.708	597.845	93.5912
726.267	752.934	185.458
19.6212	873.657	114.39
52.3828	749.949	15.7177
829.355	614.062	128.85
	869.391
Figure 5: IL10
Control	CPE+Clinda	FMT		ANOVA summary			Tukey's multiple comparisons test	Adjusted P Value
43.8781	40.539	6.77712		F	1.966		Control vs. CPE+Clinda	0.2184
40.2917	23.2252	7.14813		P value	0.1533		Control vs. FMT	0.9998
5.54042	8.13749	28.543					CPE+Clinda vs. FMT	0.2011
0.469946	1.83032	32.2531
20.8755	0	9.25052
0	0	0
0	0	0
0	0	0
13.8263	0	2.81968
10.8582	10.9819	0
73.6826	0	57.7292
36.5816	0	15.3103
17.2891	0.098936	29.9034
0.222606	8.87951	62.1813
		32.3768
Figure 5: IL17
Control	CPE+Clinda	FMT		ANOVA summary			Tukey's multiple comparisons test	Adjusted P Value
24.5299	110.383	107.071		F	2.291		Control vs. CPE+Clinda	0.9958
73.996	60.7878	3.14944		P value	0.1129		Control vs. FMT	0.1784
120.324	39.3512	85.5634					CPE+Clinda vs. FMT	0.1516
9.72452	62.4381	26.1759
55.8379	32.762	22.8841
186.773	125.296	60.7878
186.773	126.954	83.9104
26.1759	361.009	62.4381
173.458	73.996	70.6927
123.639	24.5299	113.696
34.409	195.101	110.383
40.999	22.8841	19.593
98.7952	108.727	52.539
59.1376	19.593	0
92.1778	206.768	0
236.815	8.08045	0
Figure 5: IL22
Control	CPE+Clinda	FMT		ANOVA summary			Tukey's multiple comparisons test	Adjusted P Value
9.46673	54.4126	97.4716		F	3.209		Control vs. CPE+Clinda	0.6073
7.56039	36.8566	10.1051		P value	0.0496		Control vs. FMT	0.041
25.8715	30.2885	12.0293					CPE+Clinda vs. FMT	0.2613
8.5119	46.7796	42.4913
56.254	12.0293	22.183
105.715	61.0851	16.5708
120.498	48.9438	11.7076
40.0145	98.2893	44.6288
137.062	102.4	60.3377
133.97	47.1394	83.7974
65.6001	35.8106	51.8501
36.1589	90.581	24.8611
123.941	15.9175	20.5212
30.9735	74.0161	2.54201
19.5286	23.8541	0.684559
127.842	109.893	4.10006
	9.14808

## Sheet: Figure 6
Figure 6: Shannon
Control	Clinda	CPE+Clinda	FMT		ANOVA summary			Tukey's multiple comparisons test	Adjusted P Value
3.23573	0.935204	1.19114	1.50551		F	58.03		Control vs. Clinda	<0.0001
3.7689	2.91955	1.50174	2.25807		P value	<0.0001		Control vs. CPE+Clinda	<0.0001
3.0588	1.29634	1.78106	3.06278					Control vs. FMT	<0.0001
3.34517	1.82724	1.84096	2.39689					Clinda vs. CPE+Clinda	0.0277
3.58176	1.04669	0.482356	2.30851					Clinda vs. FMT	0.8699
3.43573	1.91125	0.809199	2.29481					CPE+Clinda vs. FMT	0.0025
3.8296	2.71784	0.755158	1.97383
3.92509	2.46115	1.95486	3.34773
4.03351	1.31235	1.62723	2.6828
3.59578	2.51856	1.74592	1.92884
3.95862	2.55029	2.1254	2.06424
3.62473	1.3871	1.91377	1.68624
3.91168	1.52198	1.54804	1.82491
4.15897	2.60907	1.32933	2.02765
3.51909	3.14288	1.98817	1.61541
3.59478	1.34346	2.63366	1.94581
3.86824	2.5608	0.949703	1.89483
3.79758	1.4588	1.46479	2.19636
Figure 6: Muribaculaceae
Control	Clinda	CPE+Clinda	FMT		ANOVA summary			Tukey's multiple comparisons test	Adjusted P Value
81.1838	67.6829	17.5365	64.1736		F	18.76		Control vs. Clinda	0.0003
69.5932	64.7514	13.7268	62.7775		P value	<0.0001		Control vs. CPE+Clinda	<0.0001
65.7636	55.5377	12.0837	61.4762					Control vs. FMT	<0.0001
63.8064	53.8588	8.78826	47.5311					Clinda vs. CPE+Clinda	0.0179
60.1033	52.0358	5.04433	35.4719					Clinda vs. FMT	0.9811
59.1728	51.3633	4.01798	24.0209					CPE+Clinda vs. FMT	0.0485
58.3276	33.3177	1.73118	18.8618
57.1724	25.3102	1.45849	18.0381
49.7127	16.0185	1.01501	12.0178
49.61	0.0301952	0.700064	8.5179
48.7373	0.0193106	0.591609	6.31778
47.7497	0	0.521396	4.19025
46.3007	0	0.0920827	3.6133
44.4803	0	0.0529101	3.5774
42.0146	0	0.0223614	1.72482
37.1326	0	0.00943165	1.43861
24.009	0	0.00241266	1.29241
23.588	0	0	0.595657

## Sheet: Figure 7
Figure 7: SCFA Total
Control	CPE	Clinda	CPE+Clinda	FMT		ANOVA summary			Tukey's multiple comparisons test	Adjusted P Value
47.8609	36.9199	22.5961	18.8734	28.8229		F	10.02		Control vs. CPE	0.97
68.9303	93.0139	26.4327	19.2403	25.7186		P value	<0.001		Control vs. Clinda	0.05
59.3107	28.229	41.7423	16.9008	28.457					Control vs. CPE+Clinda	<0.001
40.9535	32.8944	22.4582	23.7837	27.9991					Control vs. FMT	0.04
94.2429	39.8171	35.115	16.0279	37.0032					CPE vs. Clinda	0.2
83.151	75.0556	24.05	18.9793	34.9236					CPE vs. CPE+Clinda	<0.001
45.75	45.7	69.084	22.8	67.48					CPE vs. FMT	0.16
38.99	62.342	47.946	18.11	41.11					Clinda vs. CPE+Clinda	0.05
48.25	46.916	54.18	26.89	39.38					Clinda vs. FMT	>0.99
60.33	57.425	57.475	22.54	48.49					CPE+Clinda vs. FMT	0.06
41.17	65.913	27.34	22.72	41.59
Figure 7: Acetate
Control	CPE	Clinda	CPE+Clinda	FMT		ANOVA summary			Tukey's multiple comparisons test	Adjusted P Value
35.4775	29.2482	14.6038	13.9166	21.3028		F	10		Control vs. CPE	0.55
47.0706	56.7401	20.2477	14.0807	18.7994		P value	<0.001		Control vs. Clinda	0.06
44.3363	22.1271	32.602	12.5542	20.5928					Control vs. CPE+Clinda	<0.001
27.6549	24.5096	17.5961	19.3764	21.3741					Control vs. FMT	0.05
59.8101	27.8742	28.2833	12.4006	29.4231					CPE vs. Clinda	0.72
56.0853	49.912	19.6538	14.6538	27.5279					CPE vs. CPE+Clinda	<0.001
32.69	29.859	44.725	20.15	42.37					CPE vs. FMT	0.69
31.15	39.853	32.084	15.35	33.43					Clinda vs. CPE+Clinda	0.01
37	30.195	43.3	20.77	32.74					Clinda vs. FMT	>0.99
43.74	31.93	48.159	16.65	40.82					CPE+Clinda vs. FMT	0.02
31.57	37.281	23.47	19.93	33.81
Figure 7: Propionate
Control	CPE	Clinda	CPE+Clinda	FMT		ANOVA summary			Tukey's multiple comparisons test	Adjusted P Value
6.55485	4.37317	5.3865	3.56561	5.77831		F	11.37		Control vs. CPE	0.16
10.5443	11.24	3.55611	4.09677	5.09311		P value	<0.001		Control vs. Clinda	<0.001
11.0904	1.51217	6.75943	3.24453	6.27847					Control vs. CPE+Clinda	<0.001
10.5157	5.66169	3.41688	3.10222	5.03329					Control vs. FMT	0.009
12.1563	6.32249	3.74631	2.92088	5.58949					CPE vs. Clinda	0.33
9.02384	10.8043	2.9706	3.2305	5.46783					CPE vs. CPE+Clinda	0.001
6.89	6.426	7.655	2.32	8.88					CPE vs. FMT	0.77
5.51	6.14	4.119	2.11	4.94					Clinda vs. CPE+Clinda	0.18
7.03	5.753	8.36	5.48	5.55					Clinda vs. FMT	0.95
9.73	7.454	7.932	2.96	6.12					CPE+Clinda vs. FMT	0.03
6.51	8.352	2.37	2.26	4.41
Figure 7: Butyrate
Control	CPE	Clinda	CPE+Clinda	FMT		ANOVA summary			Tukey's multiple comparisons test	Adjusted P Value
4.27647	2.75139	0.602376	0.491108	0.454517		F	6.59		Control vs. CPE	0.27
9.49438	23.8209	0.687651	0.272061	0.799748		P value	<0.001		Control vs. Clinda	0.66
2.19917	4.15374	1.0705	0.350145	0.414902					Control vs. CPE+Clinda	0.09
1.63848	2.20422	0.353787	0.410988	0.789193					Control vs. FMT	0.36
21.0444	4.5789	1.28639	0.413678	0.979262					CPE vs. Clinda	0.01
17.4421	13.1799	0.483148	0.283134	1.9279					CPE vs. CPE+Clinda	<0.001
1.74	8.066	16.087	0.08	14.38					CPE vs. FMT	0.003
1.26	15.362	11.211	0	0.35					Clinda vs. CPE+Clinda	0.75
2.93	9.946	0.43	0.1	0.2					Clinda vs. FMT	0.99
4.63	16.002	1.102	0	0.27					CPE+Clinda vs. FMT	0.95
1.27	19.663	0	0.14	0.47
Figure 7: Disease Score
Control	CPE+Clinda	SCFA		ANOVA summary			Tukey's multiple comparisons test	Adjusted P Value
1.63801	2.76303	1.72603		F	7.521		Control vs. CPE+Clinda	0.008
2.50413	4.68326	1.54955		P value	0.002		Control vs. SCFA	0.92
2.76744	4.77273	1.71698					CPE+Clinda vs. SCFA	0.003
2.63855	2.66667	1.69828
2.83122	2.85646	1.5279
1.42149	3.6789	1.55285
1.55823	3.59821	4.63964
1.61702	2.63134	0.613734
2.56175	2.82143	0.497908
1.60699	2.6789	2.73913
1.4186	4.61538	1.68
1.53814	1.46502	1.71074
1.20156	1.75207	0.979592
1.14925	1.66805	1.64286
1.63978	1.56364
Figure 7: Lung Injury
Control	CPE+Clinda	SCFA		ANOVA summary			Tukey's multiple comparisons test	Adjusted P Value
4.78781	4.9222	2.894		F	6.881		Control vs. CPE+Clinda	0.002
6.03469	9.8254	4.75838		P value	0.003		Control vs. SCFA	0.55
5.00459	11.7298	5.6684					CPE+Clinda vs. SCFA	0.03
5.68917	5.63389	5.54517
5.98376	4.15514	3.22101
5.19272	10.1467	5.76094
4.09894	6.09525	6.52627
5.03161	3.81865	5.79561
5.46745	4.9039	5.06075
5.94253	7.98683	4.97956
4.08	10.022	9.07316
4.18	6.73525	6.74692
3.45	13.2787	6.91263
3.99	6.34971	3.02808
3.24		7.81648
Figure 7: Lung CFU
Control	CPE+Clinda	SCFA		ANOVA summary			Tukey's multiple comparisons test	Adjusted P Value
5.41	5.08	5.48		F	2.527		Control vs. CPE+Clinda	0.15
5.58	6.26	3.88		P value	0.09		Control vs. SCFA	>0.99
5.51	5.6	5.26					CPE+Clinda vs. SCFA	0.13
5.51	5.82	4.51
6	4.82	5.41
5.2	5.72	5.26
6	6.34	5.98
6.2	6.15	3.72
5.08	6.76	5.62
6.6	5.72	7.14
5.41	7.45	6.93
5.58	6.38	7.41
5.51	7.41	4.62
5.51	7.53	7.7
6	7.58
Figure 7: Spleen CFU
Control	CPE+Clinda	SCFA		ANOVA summary			Tukey's multiple comparisons test	Adjusted P Value
1.6	1.6	1.3		F	0.3739		Control vs. CPE+Clinda	0.9889
2.3	3.08	1.9		P value	0.6904		Control vs. SCFA	0.6974
3.38	2.6	2.08					CPE+Clinda vs. SCFA	0.7803
2.34	2	1.6
3.2	0.3	1.78
2.34	2.2	3.2
3.15	1.9	2.66
2.38	2.6	1.6
2.51	2.73	2.2
4.41	2.6	4.79
1.6	3.73	3.08
2.3	3.2	4.06
3.38	3.66	0
2.34	3.86	3.3
3.2	3.6
Figure 7: BAL Number of Cells				ANOVA summary			Tukey's multiple comparisons test	Adjusted P Value
Control	CPE+Clinda	SCFA		F	1.492		Control vs. CPE+Clinda	0.21
6.15836	6.4014	6.20412		P value	0.24		Control vs. SCFA	0.56
6	6.31806	6.15836					CPE+Clinda vs. SCFA	0.79
6.04922	6.29226	6.53656
6.01703	5.74819	6.39445
6.12057	6.60638	6.18184
6	6.5611	5.85733
5.68124	6.23553	5.60206
5.44716	6	5.20412
5.80618	6.04922	6.39445
5.85733	6.36549	5.94
6.15836	5.65	6.52
6	6	6.44
6.04922	6.01	5.65
6.01703	6.04	6.03
6.12057	5.99
Figure 7: Survival
Hour	Control	CPE+Clinda	SCFA		Log-rank (Mantel-Cox) test (recommended)
43	1				Chi square	8.987
120	0				df	2
120	0				P value	0.0112
43	1
27	1
27	1
120	0
43	1
27	1
120	0
43	1
120	0
120	0
43	1
27	1
27		1
27		1
27		1
27		1
27		1
43		1
27		1
27		1
27		1
27		1
43		1
27		1
120		0
19		1
67		1
120			0
27			1
120			0
91			1
27			1
43			1
120			0
91			1
43			1
67			1
120			0
120			0
27			1
27			1
27			1

## Sheet: Supp Fig 1
Supp Fig 1: Disease Score
Control	Clinda	KPC	KPC+Clinda	OXA48	OXA48+Clinda		ANOVA summary			Tukey's multiple comparisons test	Adjusted P Value
2.33	1.73	1.47	1.65	1.52	3.6		F	8.694		Control vs. Clinda	0.97
1.35	2.49	1.06	2.44	2.58	3.46		P value	<0.001		Control vs. KPC	0.92
1.83	1.24	0.19	2.31	2.43	2.35					Control vs. KPC+Clinda	0.01
2.35	2.39	1.43	2.44	1.36	2.97					Control vs. OXA48	>0.99
0.28	1.36	1.53	3.27	2.46	2.45					Control vs. OXA48+Clinda	0.001
0.513714	1.38839	0.870733	2.5972	0.494281	2.62476					Clinda vs. KPC	0.51
0.426903	1.44564	0.730237	2.59633	0.386493	2.56842					Clinda vs. KPC+Clinda	0.09
1.57272	1.48633	0.717775	2.33058	0.528346	1.58917					Clinda vs. OXA48	>0.99
0.877059	0.336167	0.659341	1.33892	1.4566	1.58444					Clinda vs. OXA48+Clinda	0.01
1.56618	1.47619	1.52891	2.4	0.540765	2.53553					KPC vs. KPC+Clinda	<0.001
										KPC vs. OXA48	0.83
										KPC vs. OXA48+Clinda	<0.001
										KPC+Clinda vs. OXA48	0.02
										KPC+Clinda vs. OXA48+Clinda	0.97
										OXA48 vs. OXA48+Clinda	0.002
Supp Fig 1: Lung Injury
Control	Clinda	KPC	KPC+Clinda	OXA48	OXA48+Clinda		ANOVA summary			Tukey's multiple comparisons test	Adjusted P Value
5.75	3.9	2.18	4.27	4.63	5.56		F	5.132		Control vs. Clinda	>0.99
3.71	5.35	1.91	6.32	6.88	9.31		P value	<0.001		Control vs. KPC	>0.99
4.42	7.42	1.87	8.2	4.82	5.86					Control vs. KPC+Clinda	0.08
4.4	5.99	2.75	7.65	4.04	3.69					Control vs. OXA48	>0.99
1.42	5.84	9.43	6.49	3.73	6.7					Control vs. OXA48+Clinda	0.03
4.81	2.61	2.79	7.91	2.1	4.17					Clinda vs. KPC	0.97
2.1	1.79	3.09	8.08	3.32	9.18					Clinda vs. KPC+Clinda	0.15
4.53	2.99	3.84	4.49	1.82	4.43					Clinda vs. OXA48	>0.99
3.15	3.72	3.26	3.93	4.22	8.51					Clinda vs. OXA48+Clinda	0.05
6.37	3.55	5.69	6.8	4.54	10.38					KPC vs. KPC+Clinda	0.02
										KPC vs. OXA48	>0.99
										KPC vs. OXA48+Clinda	0.007
										KPC+Clinda vs. OXA48	0.06
										KPC+Clinda vs. OXA48+Clinda	>0.99
										OXA48 vs. OXA48+Clinda	0.02
Supp Fig 1: BAL Number of Cells
Control	Clinda	KPC	KPC+Clinda	OXA48	OXA48+Clinda		ANOVA summary			Tukey's multiple comparisons test	Adjusted P Value
6.2	5.77	5.11	6.28	5.41	6.7		F	0.4315		Control vs. Clinda	0.96
5.9	5.77	5.55	6.26	5.84	5.63		P value	0.82		Control vs. KPC	>0.99
5.84	5.81	5.76	6.22	5.62	6.32					Control vs. KPC+Clinda	>0.99
6.37	5.87	5.81	5.9	5.68	5.77					Control vs. OXA48	>0.99
4.98	5.68	6.25	6.25	6.07	6.2					Control vs. OXA48+Clinda	>0.99
6.34	6.34	6.59	6.61	6.69	6.77					Clinda vs. KPC	>0.99
6.97	6.45	6.59	6.28	6.36	6.41					Clinda vs. KPC+Clinda	0.8
6.63	6.57	6.49	6.41	6.51	6.22					Clinda vs. OXA48	>0.99
6.5	6.44	6.58	6.57	6.82	6.17					Clinda vs. OXA48+Clinda	0.96
6.88	6.25	6.86	6.7	6.51	6.41					KPC vs. KPC+Clinda	0.93
										KPC vs. OXA48	>0.99
										KPC vs. OXA48+Clinda	>0.99
										KPC+Clinda vs. OXA48	0.92
										KPC+Clinda vs. OXA48+Clinda	>0.99
										OXA48 vs. OXA48+Clinda	>0.99
Supp Fig 1: Lung CFU
Control	Clinda	KPC	KPC+Clinda	OXA48	OXA48+Clinda		ANOVA summary			Tukey's multiple comparisons test	Adjusted P Value
5.41	4.64	4.9	4.53	4.9	5.58		F	3.154		Control vs. Clinda	0.16
4.38	6.13	3.62	5.62	5.6	7.93		P value	0.01		Control vs. KPC	>0.99
4.53	5.82	4.9	5.45	6.09	5.3					Control vs. KPC+Clinda	0.4
4.64	5.3	3.76	5.18	6.07	5.45					Control vs. OXA48	0.12
3.76	6.66	6.11	5.56	7.86	5.02					Control vs. OXA48+Clinda	0.08
5.56	5.72	3.9	4.79	4.13	5.79					Clinda vs. KPC	0.2
3.78	5.3	4.25	4.41	5.75	4.88					Clinda vs. KPC+Clinda	>0.99
4.91	4.91	4.17	5.34	4.29	4.82					Clinda vs. OXA48	>0.99
3.86	5.41	4.44	5.56	4.89	4.93					Clinda vs. OXA48+Clinda	>0.99
4.95	4.81	6.16	6.31	5.64	6.09					KPC vs. KPC+Clinda	0.48
										KPC vs. OXA48	0.15
										KPC vs. OXA48+Clinda	0.11
										KPC+Clinda vs. OXA48	0.98
										KPC+Clinda vs. OXA48+Clinda	0.96
										OXA48 vs. OXA48+Clinda	>0.99
Supp Fig 1: Spleen CFU
Control	Clinda	KPC	KPC+Clinda	OXA48	OXA48+Clinda		ANOVA summary			Tukey's multiple comparisons test	Adjusted P Value
2.78	0	0	2	0	2.78		F	6.512		Control vs. Clinda	0.67
1.3	1.15	0	3.15	2.72	4.3		P value	<0.001		Control vs. KPC	0.97
1.3	2.9	0	3.73	2.91	3.45					Control vs. KPC+Clinda	0.01
1.6	1.78	0	2.53	1.82	2.08					Control vs. OXA48	0.85
0	2.45	3.34	3.45	2.62	1.9					Control vs. OXA48+Clinda	0.006
1.3	2.26	0	2.53	2	2.83					Clinda vs. KPC	0.22
1.3	1.78	0	1.6	2.62	2.78					Clinda vs. KPC+Clinda	0.4
2.26	2.41	1.9	3.06	0	2.73					Clinda vs. OXA48	>0.99
0	2.58	1.3	2.38	1.26	2.26					Clinda vs. OXA48+Clinda	0.24
1.3	2.45	3.15	3.86	2.34	4.58					KPC vs. KPC+Clinda	0.001
										KPC vs. OXA48	0.39
										KPC vs. OXA48+Clinda	<0.001
										KPC+Clinda vs. OXA48	0.23
										KPC+Clinda vs. OXA48+Clinda	>0.99
										OXA48 vs. OXA48+Clinda	0.12

## Sheet: Supp Fig 2
Supp Fig 2: Macrophages
Control	CPE	Clinda	CPE+Clinda	Non-Infected		ANOVA summary			Tukey's multiple comparisons test	Adjusted P Value
3.571	1.101	1.433	1.205	1.58		F	4.261		Control vs. CPE	0.1081
1.353	2.098	1.394	1.61	1.62		P value	0.0176		Control vs. Clinda	0.0458
1.875	1.048	1.557	2.115	1.129					Control vs. CPE+Clinda	0.019
2.623	2.063	1.89	1.498						CPE vs. Clinda	0.9716
2.066	2.248	1.231	0.663						CPE vs. CPE+Clinda	0.8293
3.009	1.256	1.461	1.066						Clinda vs. CPE+Clinda	0.9751
Supp Fig 2: non-cDC
Control	CPE	Clinda	CPE+Clinda	Non-Infected		ANOVA summary			Tukey's multiple comparisons test	Adjusted P Value
2.62	1.123	1.714	1.052	1.297		F	0.9467		Control vs. CPE	0.8604
1.567	1.799	1.551	1.54	1.362		P value	0.4368		Control vs. Clinda	0.9968
1.72	0.892	2.707	1.947	0.989					Control vs. CPE+Clinda	0.4364
5.206	5.007	5.558	2.614						CPE vs. Clinda	0.9372
1.918	1.694	2.175	0.517						CPE vs. CPE+Clinda	0.8755
2.699	1.54	1.062	0.873						Clinda vs. CPE+Clinda	0.5558
Supp Fig 2: cDC2
Control	CPE	Clinda	CPE+Clinda	Non-Infected		ANOVA summary			Tukey's multiple comparisons test	Adjusted P Value
0.304	0.195	0.096	0.129	0.116		F	1.082		Control vs. CPE	0.8342
0.087	0.128	0.117	0.177	0.124		P value	0.3794		Control vs. Clinda	0.7274
0.212	0.066	0.151	0.43	0.046					Control vs. CPE+Clinda	0.9498
0.287	0.173	0.193	0.682						CPE vs. Clinda	0.997
0.16	0.202	0.141	0.033						CPE vs. CPE+Clinda	0.5286
0.237	0.129	0.101	0.086						Clinda vs. CPE+Clinda	0.4141
Supp Fig 2: NKT
Control	CPE	Clinda	CPE+Clinda	Non-Infected		ANOVA summary			Tukey's multiple comparisons test	Adjusted P Value
6.955	2.366	3.047	3.057	1.825		F	1.823		Control vs. CPE	0.4434
3.331	3.599	1.589	4.146	3.04		P value	0.1755		Control vs. Clinda	0.1789
3.088	2.248	3.636	4.813	2.363					Control vs. CPE+Clinda	0.2668
5.825	5.964	5.438	3.032						CPE vs. Clinda	0.9296
2.892	4.222	1.802	1.316						CPE vs. CPE+Clinda	0.9836
6.695	2.234	1.886	2.341						Clinda vs. CPE+Clinda	0.9947
Supp Fig 2: Macrophages I-Ab
Control	CPE	Clinda	CPE+Clinda	Non-Infected		ANOVA summary			Tukey's multiple comparisons test	Adjusted P Value
1704	974	886	735	728		F	1.295		Control vs. CPE	0.5439
913	1056	855	980	724		P value	0.3036		Control vs. Clinda	0.2771
592	693	632	831	800					Control vs. CPE+Clinda	0.4953
692	728	693	548						CPE vs. Clinda	0.9561
1046	889	600	803						CPE vs. CPE+Clinda	0.9998
1093	583	836	958						Clinda vs. CPE+Clinda	0.9733
Supp Fig 2: non-cDC I-Ab
Control	CPE	Clinda	CPE+Clinda	Non-Infected		ANOVA summary			Tukey's multiple comparisons test	Adjusted P Value
361	416	256	228	151		F	0.9269		Control vs. CPE	0.8587
242	328	211	304	154		P value	0.4459		Control vs. Clinda	0.8179
220	219	173	256	161					Control vs. CPE+Clinda	0.9994
340	384	337	256						CPE vs. Clinda	0.368
246	321	204	256						CPE vs. CPE+Clinda	0.8026
226	151	250	308						Clinda vs. CPE+Clinda	0.8718
Supp Fig 2: cDC2 I-Ab
Control	CPE	Clinda	CPE+Clinda	Non-Infected		ANOVA summary			Tukey's multiple comparisons test	Adjusted P Value
1128	1124	474	737	482		F	1.462		Control vs. CPE	0.997
624	894	536	817	584		P value	0.2549		Control vs. Clinda	0.2914
591	537	446	733	488					Control vs. CPE+Clinda	0.9982
609	554	487	558						CPE vs. Clinda	0.3887
737	603	547	631						CPE vs. CPE+Clinda	>0.9999
653	507	738	762						Clinda vs. CPE+Clinda	0.3726
Supp Fig 2: Neutrophils
Control	CPE	Clinda	CPE+Clinda	Non-Infected		ANOVA summary			Tukey's multiple comparisons test	Adjusted P Value
2.782	1.223	5.751	1.562	0.913		F	1.691		Control vs. CPE	0.7912
2.927	3.126	3.242	4.836	0.963		P value	0.2011		Control vs. Clinda	0.7815
1.804	1.162	4.869	3.435	0.91					Control vs. CPE+Clinda	0.7414
3.904	4.928	8.906	2.471						CPE vs. Clinda	0.2715
3.915	2.191	2.901	0.514						CPE vs. CPE+Clinda	0.9997
6.183	3.09	1.755	2.334						Clinda vs. CPE+Clinda	0.2353

## Sheet: Supp Fig 3
Supp Fig 3: Histological Score
Control	CPE+Clinda	FMT		ANOVA summary			Tukey's multiple comparisons test	Adjusted P Value
8	15	11		F	42.47		Control vs. CPE+Clinda	<0.001
4	13	12		P value	<0.001		Control vs. FMT	<0.001
4	12	12					CPE+Clinda vs. FMT	0.05
8	15	13
7	16	14
5	17	11

[truncated: 5 more sheets: Supp Fig 4, Supp Fig 5, Supp Fig 7, Supp Fig 8, Supp Fig 9]
